# Supplementary material for: A 3D-Printed Oxygen Control Insert for a 24-Well Plate
Source: PLoS One. 2015 Sep 11;10(9):e0137631. doi: 10.1371/journal.pone.0137631 (PMC4567345; doi:10.1371/journal.pone.0137631)
Supplement: S1 Dataset — This dataset consists of intensity values of the oxygen sensors as well as the analyzed oxygen values. (ZIP) [file pone.0137631.s001.zip]

Archive with 28 entries (21 files):
- oxygen_characterization_data/
- oxygen_characterization_data/.DS_Store
- __MACOSX/
- __MACOSX/oxygen_characterization_data/
- __MACOSX/oxygen_characterization_data/._.DS_Store
- oxygen_characterization_data/150805/
- oxygen_characterization_data/150805/analyzed-oxygen-values-150805.csv
- oxygen_characterization_data/150805/calibration-intensities.csv
- oxygen_characterization_data/150805/characterization-intensities.csv
- oxygen_characterization_data/150805/results.txt
- oxygen_characterization_data/150805/sternvolmer.m
- oxygen_characterization_data/150807/
- oxygen_characterization_data/150807/analyzed-oxygen-values-150807.csv
- oxygen_characterization_data/150807/calibration-intensities.csv
- oxygen_characterization_data/150807/characterization-intensities.csv
- oxygen_characterization_data/150807/results.txt
- oxygen_characterization_data/150807/sternvolmer.m
- oxygen_characterization_data/150812/
- oxygen_characterization_data/150812/analyzed-oxygen-values-150812.csv
- __MACOSX/oxygen_characterization_data/150812/
- __MACOSX/oxygen_characterization_data/150812/._analyzed-oxygen-values-150812.csv
- oxygen_characterization_data/150812/calibration-intensities.csv
- oxygen_characterization_data/150812/characterization-intensities.csv
- __MACOSX/oxygen_characterization_data/150812/._characterization-intensities.csv
- oxygen_characterization_data/150812/results.txt
- oxygen_characterization_data/150812/sternvolmer.m
- oxygen_characterization_data/average.csv
- oxygen_characterization_data/average.m
