# Supplementary material for: A 3D-Printed Oxygen Control Insert for a 24-Well Plate
Source: PLoS One. 2015 Sep 11;10(9):e0137631. doi: 10.1371/journal.pone.0137631 (PMC4567345; doi:10.1371/journal.pone.0137631)
Supplement: S1 Dataset — This dataset consists of intensity values of the oxygen sensors as well as the analyzed oxygen values. (ZIP) [file pone.0137631.s001.zip › oxygen_characterization_data/150805/analyzed-oxygen-values-150805.csv]

20.584	20.894	20.61	20.69	20.671	20.662	20.71	20.722	20.688	20.853	21.037	21.047	20.936	20.923	20.886	20.746	20.712	20.72	20.618	20.745	20.857	20.939	20.924	20.916
20.654	20.933	20.651	20.741	20.721	20.681	20.769	20.82	20.778	20.893	21.066	21.084	20.964	20.972	20.902	20.777	20.774	20.771	20.749	20.791	20.886	20.906	20.878	20.873
20.716	20.977	20.701	20.821	20.792	20.74	20.833	20.866	20.808	20.932	21.07	21.11	21.016	21.005	20.906	20.785	20.804	20.805	20.757	20.817	20.887	20.972	20.968	20.971
7.8188	4.7736	3.8117	4.9283	8.2872	12.539	14.577	10.914	7.9899	7.1779	7.9315	9.7077	13.958	12.569	11.919	12.138	13.655	15.603	20.828	20.893	20.946	21.031	21.015	20.991
2.1752	1.6909	1.3628	1.6427	2.6974	4.1864	8.4896	6.8253	5.933	5.7645	6.2344	6.7817	12.022	11.466	10.941	11.036	11.66	12.683	20.821	20.901	20.937	21.014	20.995	21.013
1.3112	1.1304	0.91729	1.0687	1.5143	2.1435	6.6979	5.9209	5.4807	5.4052	5.8285	6.0971	11.58	11.153	10.769	10.711	11.154	11.736	20.821	20.873	20.948	21.019	21.037	20.929
0.96712	0.8812	0.69976	0.80537	1.049	1.4493	5.9818	5.5406	5.2637	5.2227	5.6095	5.7717	11.329	10.997	10.682	10.651	10.956	11.319	20.792	20.862	20.915	20.996	20.997	20.969
0.77341	0.72845	0.57312	0.64853	0.81873	1.1111	5.567	5.318	5.1145	5.1097	5.4937	5.585	11.213	10.912	10.622	10.561	10.834	11.127	20.827	20.864	20.901	21.009	20.98	20.938
0.6655	0.63859	0.49506	0.55447	0.6822	0.9163	5.3224	5.1808	5.0327	5.0376	5.4122	5.4591	11.128	10.839	10.525	10.488	10.705	10.86	20.75	20.814	20.901	20.995	20.975	20.982
0.58617	0.57359	0.44365	0.48745	0.59586	0.78817	5.1516	5.0521	4.9611	4.9917	5.3449	5.3589	11.046	10.807	10.511	10.45	10.664	10.846	20.854	20.87	20.908	20.99	20.988	21.016
0.51764	0.50986	0.39354	0.42706	0.52338	0.6916	5.015	4.9756	4.9068	4.8692	5.2175	5.2665	10.973	10.739	10.473	10.419	10.622	10.731	20.77	20.854	20.901	20.997	21.008	20.989
0.48062	0.48131	0.36083	0.3924	0.479	0.63188	4.932	4.9272	4.8757	4.8909	5.2476	5.2382	10.982	10.755	10.478	10.402	10.535	10.694	20.879	20.961	20.976	21.053	21.053	21.036
0.44374	0.44853	0.33372	0.36067	0.43866	0.5746	4.8539	4.8761	4.8427	4.8711	5.2279	5.1927	10.951	10.727	10.47	10.386	10.558	10.685	20.891	20.913	20.936	21.045	20.964	21.026
0.40368	0.41078	0.30389	0.32041	0.3985	0.52913	4.7897	4.824	4.8058	4.8545	5.1913	5.1589	10.939	10.714	10.453	10.362	10.531	10.65	20.91	20.887	20.939	21.009	21.016	21.018
0.37457	0.38024	0.27292	0.29137	0.36837	0.49037	4.7173	4.7812	4.7646	4.831	5.1579	5.1052	10.873	10.648	10.39	10.31	10.47	10.57	20.883	20.875	20.879	20.967	20.966	20.962
0.35353	0.36967	0.25918	0.27554	0.34794	0.46137	4.6676	4.7446	4.7507	4.8064	5.1478	5.0862	10.869	10.657	10.397	10.326	10.467	10.566	20.916	20.872	20.813	20.974	21	20.993
0.33308	0.34961	0.24971	0.25867	0.32877	0.4356	4.6375	4.7328	4.7457	4.7949	5.1331	5.0701	10.862	10.658	10.402	10.332	10.483	10.558	20.922	20.909	20.935	21.017	21.003	21.023
0.30701	0.32756	0.22512	0.23725	0.30285	0.41018	4.5962	4.6814	4.7142	4.775	5.1124	5.042	10.825	10.618	10.357	10.289	10.424	10.507	20.91	20.895	20.867	20.956	20.978	20.996
0.30699	0.31554	0.22403	0.2285	0.29249	0.39444	4.5618	4.6755	4.6984	4.7618	5.0878	5.0219	10.828	10.602	10.326	10.263	10.424	10.483	20.93	20.888	20.887	20.992	21.009	21.023
0.28682	0.30716	0.21362	0.21771	0.2809	0.38158	4.5564	4.6793	4.7066	4.772	5.0949	5.0162	10.817	10.607	10.327	10.285	10.415	10.49	20.931	20.894	20.861	20.938	20.95	20.987
0.27555	0.29438	0.20222	0.19443	0.25909	0.35816	4.501	4.6283	4.6661	4.7352	5.0582	4.9709	10.778	10.567	10.321	10.246	10.384	10.461	20.92	20.904	20.885	20.975	20.964	20.945
0.25964	0.28134	0.19244	0.18793	0.23662	0.32504	4.4088	4.5268	4.5963	4.679	4.998	4.931	10.722	10.548	10.298	10.225	10.397	10.445	20.89	20.89	20.895	20.973	20.923	20.979
0.26461	0.28962	0.19573	0.19845	0.2549	0.34602	4.5243	4.6576	4.6923	4.7082	5.0501	4.967	10.8	10.604	10.363	10.276	10.424	10.48	20.971	20.939	20.963	21.05	21.038	21.045
0.24796	0.27779	0.18524	0.18476	0.2272	0.3276	4.4831	4.6205	4.6723	4.7333	5.0564	4.968	10.812	10.615	10.349	10.285	10.419	10.484	21.001	20.941	20.937	21.029	20.987	20.995
0.24278	0.27444	0.18408	0.18561	0.23802	0.31643	4.4663	4.6059	4.6555	4.7168	5.0519	4.8708	10.596	10.441	10.227	10.173	10.349	10.406	20.979	20.907	20.924	21.012	21.016	21.04
0.22925	0.2564	0.17036	0.17134	0.22714	0.31148	4.4817	4.6154	4.6668	4.7342	5.04	4.9589	10.789	10.611	10.359	10.281	10.219	10.212	20.803	20.814	20.837	20.972	21.007	21.041
0.2172	0.2428	0.15862	0.15927	0.21379	0.30023	4.4521	4.5779	4.5479	4.647	4.9952	4.8884	10.749	10.575	10.299	10.246	10.376	10.443	21.002	20.934	20.948	21.034	21.012	21.056
0.20957	0.23619	0.14881	0.14613	0.20334	0.28691	4.4211	4.5792	4.6388	4.7121	5.018	4.9324	10.759	10.569	10.286	10.239	10.364	10.401	20.969	20.936	20.899	20.981	21.004	21.031
0.20287	0.22772	0.12844	0.12801	0.18066	0.25825	4.319	4.4556	4.5508	4.6503	4.9965	4.8904	10.739	10.539	10.259	10.208	10.34	10.402	20.995	20.925	20.921	21.023	21.039	21.064
0.20167	0.23305	0.14842	0.1431	0.1951	0.27475	4.4142	4.5698	4.6381	4.6875	5.0117	4.9121	10.761	10.559	10.288	10.245	10.372	10.415	21.028	20.914	20.945	21.003	21.031	21.052
0.19637	0.2264	0.14322	0.13989	0.19119	0.26983	4.4056	4.576	4.626	4.6811	4.9566	4.8488	10.685	10.535	10.263	10.217	10.365	10.406	20.998	20.966	20.954	21.05	21.051	21.022
0.19165	0.22279	0.12583	0.10357	0.17116	0.25403	4.3609	4.5413	4.6144	4.693	5.0202	4.9055	10.76	10.575	10.288	10.255	10.377	10.433	21.026	20.994	20.979	21.04	21.052	21.071
0.18332	0.22021	0.1378	0.13283	0.18007	0.25729	4.3901	4.5231	4.5876	4.6797	4.9985	4.8812	10.743	10.579	10.297	10.22	10.354	10.392	21.004	20.91	20.934	21.026	21.019	21.044
0.17993	0.20839	0.13031	0.11963	0.17362	0.24832	4.3696	4.5378	4.6023	4.6796	4.9822	4.8425	10.711	10.539	10.241	10.193	10.332	10.375	21.016	20.98	20.969	21.046	21.054	21.099
0.17786	0.20831	0.12506	0.11729	0.17067	0.24709	4.367	4.5489	4.5467	4.6555	4.9887	4.8784	10.743	10.571	10.243	10.219	10.342	10.385	21.015	20.977	20.956	21.018	21.037	21.086
0.17274	0.20088	0.11951	0.11055	0.16291	0.24106	4.3593	4.5313	4.5935	4.6725	4.99	4.8749	10.743	10.554	10.259	10.251	10.38	10.41	21.056	20.982	20.965	21.04	21.061	21.093
0.17232	0.19925	0.11776	0.10778	0.15866	0.23454	4.3425	4.5329	4.5839	4.6765	4.9853	4.8674	10.711	10.514	10.199	10.188	10.33	10.362	21.038	20.976	20.978	21.039	21.06	21.09
0.16802	0.19976	0.12044	0.11212	0.16291	0.23599	4.358	4.5342	4.6145	4.6955	4.9936	4.879	10.766	10.576	10.288	10.255	10.371	10.428	21.121	21.049	21.024	21.084	21.084	21.126
0.16365	0.19624	0.11787	0.10762	0.15842	0.233	4.3763	4.5446	4.6198	4.7047	5.0024	4.8937	10.791	10.624	10.314	10.288	10.392	10.429	21.147	21.07	21.04	21.112	21.134	21.176
0.15999	0.19133	0.11394	0.098375	0.15293	0.2257	4.3336	4.5292	4.6067	4.6827	5.0095	4.8843	10.794	10.609	10.307	10.28	10.4	10.468	21.166	21.085	21.085	20.978	21.112	21.16
0.16274	0.19623	0.11511	0.10388	0.1559	0.22833	4.3773	4.5542	4.6306	4.7101	5.0184	4.9126	10.753	10.482	10.159	10.148	10.324	10.406	21.152	21.079	21.096	21.185	21.206	21.25
0.16629	0.19723	0.10996	0.097409	0.15395	0.22484	4.3717	4.5553	4.6367	4.7253	5.03	4.9131	10.855	10.673	10.36	10.326	10.459	10.499	21.244	21.14	21.141	21.179	21.226	21.267
0.158	0.18884	0.11159	0.097863	0.14906	0.22119	4.3758	4.5628	4.6335	4.6624	4.9829	4.8792	10.812	10.637	10.325	10.3	10.446	10.478	21.233	21.071	21.021	21.146	21.141	21.225
0.15628	0.19084	0.1119	0.10025	0.15102	0.22144	4.3974	4.5717	4.6515	4.7244	5.0412	4.9156	10.866	10.689	10.37	10.353	10.474	10.53	21.276	21.212	21.159	21.263	21.275	21.281
0.15576	0.18929	0.11095	0.097953	0.14764	0.21927	4.4015	4.5806	4.6533	4.7318	5.0398	4.8915	10.871	10.678	10.348	10.363	10.492	10.557	21.334	21.23	21.213	21.277	21.3	21.279
0.15738	0.19513	0.1073	0.097578	0.14798	0.21873	4.4041	4.577	4.6518	4.7329	5.0412	4.9318	10.898	10.708	10.318	10.292	10.469	10.525	21.301	21.227	21.22	21.293	21.284	21.357
0.15814	0.19259	0.11526	0.10362	0.14925	0.22086	4.404	4.5807	4.6573	4.7168	4.994	4.8634	10.784	10.609	10.297	10.327	10.471	10.548	21.321	21.265	21.235	21.327	21.349	21.397
0.15626	0.18752	0.11205	0.099806	0.1495	0.21703	4.4181	4.5919	4.6742	4.7588	5.0545	4.9481	10.939	10.742	10.378	10.423	10.556	10.592	21.426	21.321	21.282	21.381	21.369	21.419
0.16057	0.19246	0.1159	0.095859	0.14504	0.21538	4.4246	4.6056	4.6851	4.7699	5.0737	4.9627	10.96	10.771	10.337	10.406	10.562	10.607	21.408	21.314	21.299	21.39	21.41	21.467
0.15143	0.1869	0.10835	0.089717	0.13586	0.20839	4.4187	4.5874	4.6568	4.7534	5.0506	4.946	10.935	10.731	10.381	10.42	10.558	10.606	21.426	21.331	21.313	21.33	21.366	21.424
0.14611	0.17672	0.10198	0.086697	0.13842	0.20637	4.417	4.5645	4.6661	4.7528	5.0607	4.9592	10.963	10.785	10.39	10.451	10.589	10.64	21.447	21.356	21.346	21.446	21.433	21.521
0.15878	0.19616	0.11836	0.10539	0.14976	0.21459	4.4396	4.5852	4.6944	4.782	5.0931	4.9811	11.018	10.809	10.42	10.491	10.603	10.676	21.529	21.435	21.398	21.507	21.491	21.549
0.15435	0.1892	0.11358	0.097599	0.14332	0.20658	4.4268	4.6158	4.6907	4.7817	5.0955	4.9796	11.011	10.826	10.418	10.481	10.624	10.698	21.522	21.315	21.344	21.395	21.446	21.512
0.15053	0.18645	0.10553	0.09031	0.13847	0.20617	4.4409	4.63	4.6953	4.8037	5.0856	4.98	11.023	10.811	10.419	10.497	10.626	10.696	21.571	21.426	21.394	21.491	21.499	21.532
0.13227	0.16773	0.099443	0.08343	0.13416	0.20288	4.4334	4.6074	4.6997	4.7871	5.0985	4.9921	11.033	10.825	10.396	10.479	10.616	10.71	21.579	21.485	21.444	21.52	21.554	21.633
0.15675	0.19218	0.11587	0.099278	0.14392	0.21216	4.4575	4.6424	4.7214	4.7606	5.0873	4.9894	11.03	10.851	10.41	10.518	10.632	10.706	21.607	21.467	21.498	21.454	21.503	21.619
0.15055	0.18002	0.10139	0.086295	0.13405	0.20204	4.4408	4.6227	4.7108	4.8004	5.1036	4.9779	11.045	10.863	10.412	10.525	10.62	10.6	21.527	21.445	21.409	21.498	21.534	21.619
0.14937	0.18522	0.10588	0.091637	0.13503	0.19625	4.365	4.5375	4.624	4.7233	5.046	4.9419	10.989	10.813	10.367	10.49	10.654	10.687	21.588	21.473	21.435	21.52	21.535	21.593
0.14572	0.17815	0.10116	0.086107	0.13188	0.19499	4.4266	4.6322	4.7185	4.7921	5.0953	4.9368	10.897	10.686	10.234	10.4	10.565	10.661	21.537	21.439	21.42	21.494	21.518	21.605
0.14907	0.18398	0.10722	0.089319	0.13038	0.19834	4.4453	4.632	4.7135	4.7977	5.1076	4.9823	11.06	10.864	10.364	10.517	10.603	10.707	21.643	21.497	21.467	21.562	21.568	21.605
0.1418	0.18274	0.094445	0.07076	0.12346	0.18182	4.4012	4.6138	4.6992	4.7903	5.1045	4.9815	11.055	10.86	10.43	10.55	10.673	10.74	21.645	21.538	21.5	21.575	21.586	21.584
0.14734	0.18446	0.11071	0.090231	0.13696	0.20037	4.4761	4.6453	4.6832	4.7482	5.0625	4.9573	11.029	10.866	10.421	10.543	10.69	10.719	21.651	21.508	21.495	21.581	21.594	21.637
0.14514	0.18203	0.10665	0.091306	0.13288	0.19886	4.3798	4.5378	4.6399	4.7524	5.08	4.9707	11.035	10.87	10.417	10.529	10.688	10.621	21.623	21.53	21.515	21.605	21.617	21.679
0.14135	0.17089	0.096595	0.081945	0.12529	0.1921	4.4331	4.6146	4.7084	4.8013	5.1031	4.986	11.052	10.866	10.407	10.534	10.693	10.733	21.639	21.551	21.491	21.579	21.597	21.667
0.14274	0.17869	0.1047	0.086217	0.13153	0.19323	4.4625	4.6579	4.7387	4.8277	5.1259	5.011	11.111	10.929	10.433	10.598	10.665	10.744	21.665	21.594	21.55	21.501	21.588	21.697
0.14448	0.16422	0.096347	0.084045	0.12906	0.18513	4.4165	4.618	4.715	4.7946	5.1167	4.988	11.058	10.868	10.503	10.525	10.69	10.713	21.635	21.544	21.49	21.588	21.622	21.666
0.13905	0.17481	0.090602	0.077767	0.12554	0.19212	4.4459	4.6445	4.7355	4.8261	5.1169	5.0118	11.093	10.903	10.367	10.533	10.658	10.747	21.678	21.545	21.508	21.616	21.598	21.708
0.13363	0.16899	0.090419	0.074939	0.11809	0.18361	4.4376	4.6189	4.7114	4.8065	5.0938	4.9821	10.996	10.832	10.28	10.527	10.653	10.724	21.663	21.59	21.502	21.564	21.596	21.664
0.1323	0.16923	0.095931	0.074132	0.121	0.18685	4.4454	4.6381	4.7192	4.8115	5.0834	4.99	11.104	10.914	10.31	10.509	10.648	10.719	21.671	21.579	21.546	21.606	21.595	21.703
0.13476	0.16779	0.094208	0.077145	0.12064	0.18623	4.4513	4.6452	4.7311	4.8196	5.116	5.0019	11.102	10.912	10.27	10.525	10.595	10.733	21.691	21.612	21.537	21.605	21.649	21.706
0.12596	0.15186	0.075451	0.050272	0.097638	0.16419	4.362	4.5807	4.6298	4.7507	5.0712	4.9714	11.057	10.87	10.231	10.569	10.706	10.765	21.723	21.606	21.587	21.641	21.67	21.712
0.13277	0.16637	0.092083	0.071864	0.11756	0.18486	4.4414	4.6308	4.7202	4.8051	5.1147	4.9914	11.075	10.898	10.219	10.561	10.708	10.732	21.688	21.606	21.56	21.622	21.599	21.7
0.12803	0.16303	0.086099	0.069348	0.11405	0.17842	4.4476	4.6388	4.7306	4.8069	5.1143	5.0012	11.082	10.921	10.25	10.58	10.71	10.795	21.725	21.633	21.61	21.628	21.674	21.749
