# Supplementary material for: A 3D-Printed Oxygen Control Insert for a 24-Well Plate
Source: PLoS One. 2015 Sep 11;10(9):e0137631. doi: 10.1371/journal.pone.0137631 (PMC4567345; doi:10.1371/journal.pone.0137631)
Supplement: S1 Dataset — This dataset consists of intensity values of the oxygen sensors as well as the analyzed oxygen values. (ZIP) [file pone.0137631.s001.zip › oxygen_characterization_data/150805/calibration-intensities.csv]

767.24	777.02	809.94	859.6	826.31	786.92	850.58	801.95	819.72	793.97	842.46	820.87	851.71	819.43	791.74	838.7	811.92	820.61	850.28	837.02	819.54	833.14	814.23	787.84
631.35	648.63	668.76	715.69	672.59	629	682.02	658.25	679.29	667.17	714.86	680.43	700.87	685.21	664.79	691.33	662.86	635.67	605.19	678.99	675.61	694.94	671.87	646.05
437.64	439.29	448.97	476.24	459.48	445.99	473.39	450.05	455.64	447.08	471.63	459.97	471.4	458.74	446.77	463.94	453.28	453.16	455.19	461.59	454.35	465.37	455.03	447.88
363.1	362.87	369.08	387.28	377.66	370.45	388.46	370.61	374.41	368.23	384.06	377.26	385.36	376.63	368.4	380.54	373.13	376.04	381.86	378.73	373.23	380.46	373.76	370.57
334.07	329.72	339.56	352.85	346.19	339.58	353.85	338.47	341.52	336.33	346.04	340.69	348.15	342.03	336.54	347.22	341.11	344.04	350.42	346.15	341.56	345.82	339.93	339.28
