# Supplementary material for: A 3D-Printed Oxygen Control Insert for a 24-Well Plate
Source: PLoS One. 2015 Sep 11;10(9):e0137631. doi: 10.1371/journal.pone.0137631 (PMC4567345; doi:10.1371/journal.pone.0137631)
Supplement: S1 Dataset — This dataset consists of intensity values of the oxygen sensors as well as the analyzed oxygen values. (ZIP) [file pone.0137631.s001.zip › oxygen_characterization_data/150805/characterization-intensities.csv]

333.75	328.95	339.06	352.26	345.23	338.78	352.78	337.72	341.31	335.49	344.85	338.96	346.8	340.94	335.52	346.47	340.26	342.85	349.66	344.94	340.04	344.23	338.4	337.35
333.39	328.75	338.84	351.95	344.95	338.67	352.42	337.17	340.81	335.27	344.69	338.75	346.63	340.68	335.43	346.29	339.92	342.55	348.89	344.67	339.88	344.43	338.66	337.58
333.06	328.52	338.57	351.48	344.54	338.34	352.02	336.91	340.65	335.08	344.66	338.6	346.32	340.49	335.42	346.25	339.75	342.35	348.84	344.53	339.87	344.05	338.15	337.05
431.73	486.24	521.62	525.55	446.83	393.69	396.4	408.88	447.09	450.51	463.76	429.8	396.92	399.2	395.66	408.22	387.56	376.01	348.44	344.09	339.55	343.71	337.89	336.94
557.54	598.14	637.89	661.73	567.19	497.46	458.11	458.17	480.21	474.95	494.14	470.19	414.83	409.55	404.77	418.94	404.77	398.79	348.47	344.04	339.6	343.81	338	336.82
607.02	637.76	677.38	709.38	630.29	558.77	483.54	472.99	489.14	482.23	502.73	482.14	419.28	412.67	406.46	422.29	409.55	407	348.47	344.2	339.54	343.78	337.77	337.28
634.62	659.77	701.05	736.87	668.24	595.27	495.46	479.92	493.72	486.12	507.64	488.31	421.88	414.26	407.33	422.93	411.46	410.77	348.64	344.26	339.72	343.91	337.99	337.06
653.26	675.07	716.56	755.53	691.88	619.74	502.99	484.21	496.98	488.61	510.32	492.01	423.1	415.13	407.93	423.88	412.67	412.55	348.44	344.26	339.79	343.84	338.09	337.23
664.88	684.81	726.87	767.68	707.96	636.98	507.68	486.95	498.82	490.23	512.24	494.57	424	415.89	408.9	424.66	413.94	415.04	348.89	344.54	339.79	343.92	338.12	336.99
674.08	692.25	733.99	776.84	719.08	649.99	511.08	489.58	500.45	491.27	513.85	496.66	424.87	416.22	409.05	425.07	414.36	415.17	348.28	344.22	339.76	343.94	338.04	336.8
682.52	699.89	741.22	785.48	729.07	660.87	513.89	491.19	501.7	494.11	516.96	498.62	425.65	416.92	409.44	425.39	414.78	416.27	348.77	344.31	339.79	343.91	337.93	336.95
687.3	703.43	746.09	790.61	735.51	668.14	515.62	492.21	502.43	493.6	516.22	499.23	425.56	416.76	409.39	425.58	415.65	416.62	348.13	343.69	339.38	343.59	337.68	336.69
692.21	707.59	750.23	795.42	741.59	675.54	517.29	493.31	503.2	494.07	516.7	500.21	425.89	417.05	409.47	425.75	415.43	416.71	348.07	343.97	339.6	343.63	338.18	336.75
697.73	712.51	754.89	801.7	747.87	681.74	518.67	494.44	504.07	494.45	517.61	500.95	426.02	417.19	409.64	426.01	415.69	417.04	347.96	344.12	339.59	343.83	337.88	336.79
701.87	716.59	759.85	806.35	752.74	687.28	520.26	495.37	505.06	495.01	518.44	502.13	426.73	417.88	410.28	426.57	416.32	417.81	348.11	344.19	339.92	344.08	338.16	337.1
704.93	718.02	762.1	808.93	756.13	691.58	521.36	496.18	505.39	495.59	518.69	502.55	426.78	417.8	410.21	426.4	416.35	417.85	347.92	344.21	340.28	344.04	337.98	336.93
707.96	720.78	763.66	811.72	759.37	695.53	522.03	496.44	505.51	495.87	519.06	502.91	426.86	417.78	410.16	426.33	416.19	417.93	347.89	343.99	339.61	343.79	337.96	336.77
711.91	723.86	767.77	815.3	763.84	699.54	522.96	497.59	506.27	496.34	519.58	503.53	427.26	418.2	410.63	426.8	416.78	418.43	347.95	344.07	339.98	344.14	338.1	336.91
711.92	725.57	767.96	816.79	765.66	702.09	523.75	497.72	506.66	496.66	520.21	503.99	427.22	418.37	410.94	427.08	416.78	418.65	347.84	344.12	339.87	343.93	337.93	336.76
715.04	726.76	769.73	818.63	767.72	704.2	523.87	497.64	506.46	496.42	520.03	504.11	427.34	418.32	410.94	426.85	416.88	418.59	347.83	344.08	340.02	344.24	338.25	336.96
716.82	728.6	771.68	822.67	771.66	708.14	525.14	498.79	507.45	497.3	520.96	505.14	427.78	418.75	411	427.27	417.2	418.87	347.9	344.02	339.88	344.03	338.18	337.19
719.36	730.5	773.38	823.81	775.82	713.91	527.3	501.13	509.17	498.67	522.51	506.05	428.39	418.95	411.23	427.5	417.07	419.02	348.07	344.1	339.83	344.04	338.41	337
718.56	729.29	772.81	821.96	772.43	710.23	524.61	498.13	506.8	497.96	521.17	505.23	427.53	418.35	410.56	426.94	416.79	418.68	347.6	343.82	339.45	343.6	337.76	336.64
721.24	731.02	774.63	824.36	777.59	713.46	525.56	498.97	507.29	497.35	521.01	505.2	427.4	418.23	410.71	426.84	416.84	418.64	347.43	343.81	339.6	343.72	338.05	336.92
722.09	731.51	774.84	824.22	775.56	715.45	525.95	499.3	507.71	497.75	521.12	507.43	429.78	420.1	411.98	428.07	417.56	419.4	347.56	344	339.67	343.82	337.88	336.67
724.32	734.19	777.26	826.74	777.6	716.34	525.59	499.09	507.43	497.33	521.43	505.41	427.65	418.28	410.6	426.88	418.9	421.31	348.58	344.54	340.15	344.05	337.94	336.67
726.32	736.23	779.35	828.9	780.14	718.39	526.28	499.95	510.38	499.46	522.58	507.03	428.09	418.66	411.22	427.27	417.28	419.04	347.42	343.85	339.54	343.69	337.9	336.58
727.61	737.23	781.12	831.28	782.16	720.86	527.01	499.92	508.12	497.86	521.99	506.01	427.98	418.73	411.36	427.34	417.4	419.45	347.61	343.84	339.81	344	337.95	336.72
728.74	738.52	784.83	834.61	786.6	726.31	529.44	502.8	510.31	499.38	522.54	506.98	428.2	419.05	411.64	427.69	417.65	419.44	347.46	343.9	339.69	343.76	337.76	336.54
728.95	737.71	781.18	831.84	783.76	723.15	527.17	500.13	508.13	498.46	522.15	506.48	427.95	418.83	411.34	427.28	417.32	419.32	347.27	343.97	339.56	343.87	337.8	336.61
729.85	738.73	782.13	832.42	784.53	724.09	527.37	499.99	508.43	498.62	523.58	507.95	428.8	419.09	411.59	427.59	417.39	419.4	347.45	343.67	339.51	343.6	337.69	336.77
730.66	739.28	785.31	839.17	788.5	727.13	528.43	500.79	508.72	498.33	521.93	506.63	427.97	418.66	411.33	427.18	417.27	419.14	347.29	343.5	339.37	343.66	337.68	336.5
732.1	739.68	783.12	833.72	786.72	726.5	527.74	501.22	509.39	498.65	522.49	507.19	428.15	418.62	411.24	427.55	417.51	419.54	347.41	343.99	339.61	343.74	337.87	336.65
732.69	741.51	784.49	836.16	788.01	728.25	528.23	500.87	509.02	498.65	522.92	508.09	428.5	419.05	411.82	427.85	417.73	419.71	347.34	343.58	339.43	343.63	337.67	336.35
733.05	741.52	785.46	836.59	788.6	728.5	528.29	500.62	510.41	499.25	522.75	507.26	428.16	418.7	411.81	427.56	417.63	419.6	347.35	343.6	339.5	343.79	337.76	336.42
733.95	742.68	786.48	837.85	790.16	729.69	528.47	501.02	509.24	498.83	522.71	507.34	428.15	418.89	411.64	427.21	417.24	419.36	347.11	343.57	339.44	343.66	337.63	336.38
734.02	742.93	786.81	838.37	791.02	730.99	528.87	500.99	509.48	498.73	522.84	507.51	428.5	419.31	412.27	427.9	417.75	419.84	347.21	343.61	339.37	343.66	337.64	336.4
734.78	742.85	786.31	837.56	790.16	730.7	528.5	500.96	508.72	498.26	522.62	507.24	427.9	418.65	411.34	427.18	417.33	419.19	346.74	343.19	339.13	343.41	337.5	336.2
735.55	743.4	786.79	838.4	791.07	731.3	528.07	500.72	508.59	498.04	522.39	506.91	427.63	418.14	411.07	426.81	417.11	419.18	346.59	343.07	339.04	343.25	337.22	335.93
736.2	744.18	787.52	840.15	792.19	732.77	529.09	501.07	508.91	498.58	522.21	507.12	427.6	418.3	411.14	426.9	417.04	418.8	346.48	342.98	338.79	344.01	337.34	336.02
735.71	743.4	787.3	839.11	791.58	732.24	528.04	500.49	508.32	497.91	521.98	506.47	428.05	419.66	412.69	428.35	417.81	419.4	346.56	343.02	338.74	342.83	336.82	335.53
735.09	743.25	788.26	840.33	791.98	732.94	528.18	500.47	508.17	497.54	521.68	506.46	426.93	417.63	410.59	426.4	416.43	418.5	346.03	342.67	338.49	342.87	336.71	335.44
736.56	744.57	787.96	840.25	792.98	733.68	528.08	500.3	508.25	499.08	522.9	507.24	427.4	418	410.95	426.68	416.57	418.71	346.09	343.06	339.14	343.06	337.18	335.66
736.86	744.25	787.9	839.79	792.58	733.63	527.57	500.09	507.8	497.56	521.4	506.4	426.81	417.46	410.49	426.1	416.27	418.2	345.84	342.26	338.39	342.4	336.43	335.36
736.96	744.5	788.08	840.23	793.27	734.08	527.47	499.88	507.76	497.38	521.43	506.95	426.75	417.57	410.72	426	416.09	417.94	345.51	342.15	338.1	342.32	336.3	335.37
736.67	743.58	788.76	840.3	793.2	734.19	527.41	499.97	507.8	497.36	521.39	506.03	426.47	417.25	411.03	426.77	416.32	418.25	345.7	342.17	338.06	342.23	336.38	334.95
736.53	743.98	787.27	839.16	792.94	733.75	527.41	499.88	507.66	497.75	522.61	507.61	427.7	418.3	411.24	426.39	416.3	418.03	345.58	341.96	337.98	342.03	336.02	334.73
736.87	744.78	787.87	839.88	792.89	734.54	527.08	499.63	507.25	496.73	521.05	505.66	426.02	416.89	410.4	425.36	415.45	417.6	344.99	341.64	337.73	341.73	335.91	334.62
736.1	744	787.15	840.63	793.81	734.87	526.92	499.31	506.98	496.46	520.57	505.32	425.79	416.59	410.83	425.54	415.38	417.45	345.09	341.68	337.63	341.68	335.68	334.36
737.73	744.88	788.56	841.79	795.71	736.32	527.06	499.73	507.67	496.86	521.15	505.7	426.07	417.01	410.38	425.38	415.42	417.47	344.99	341.58	337.56	342.01	335.93	334.59
738.69	746.49	789.76	842.37	795.18	736.74	527.1	500.26	507.44	496.88	520.9	505.4	425.76	416.45	410.28	425.05	415.11	417.14	344.87	341.44	337.38	341.37	335.56	334.07
736.42	743.42	786.7	838.82	792.84	735.04	526.57	499.78	506.75	496.18	520.07	504.91	425.17	416.19	409.97	424.62	414.97	416.8	344.4	341	337.11	341.02	335.24	333.92
737.21	744.51	787.59	840.3	794.16	736.69	526.87	499.08	506.84	496.18	520.01	504.94	425.24	416.01	409.99	424.73	414.76	416.58	344.44	341.67	337.39	341.65	335.49	334.12
737.89	744.95	789.09	841.68	795.17	736.78	526.54	498.75	506.73	495.66	520.26	504.93	425.12	416.18	409.99	424.56	414.73	416.6	344.16	341.04	337.13	341.12	335.19	334.01
741.2	747.93	790.24	843	796.07	737.47	526.72	499.27	506.63	496.05	519.94	504.66	425.01	416.03	410.23	424.75	414.84	416.47	344.11	340.71	336.86	340.95	334.89	333.47
736.78	744.04	787.16	839.98	794.04	735.54	526.15	498.47	506.1	496.69	520.22	504.72	425.04	415.76	410.08	424.33	414.68	416.51	343.96	340.81	336.57	341.32	335.17	333.55
737.89	745.97	789.87	842.45	796.09	737.64	526.54	498.92	506.36	495.74	519.81	504.98	424.88	415.63	410.06	424.26	414.8	417.53	344.41	340.94	337.05	341.07	335	333.54
738.1	745.14	789.03	841.43	795.88	738.86	528.34	500.88	508.48	497.59	521.27	505.8	425.49	416.15	410.52	424.63	414.46	416.69	344.06	340.78	336.9	340.95	334.99	333.68
738.76	746.26	789.92	842.49	796.54	739.13	526.88	498.7	506.17	495.93	520.02	505.92	426.47	417.49	411.9	425.6	415.35	416.94	344.36	340.97	336.99	341.1	335.09	333.62
738.15	745.34	788.78	841.87	796.86	738.42	526.44	498.71	506.29	495.8	519.71	504.88	424.72	415.63	410.56	424.34	414.97	416.5	343.75	340.64	336.74	340.72	334.81	333.62
739.47	745.53	791.19	845.44	798.31	741.93	527.48	499.12	506.64	495.98	519.78	504.9	424.78	415.67	409.88	423.99	414.27	416.18	343.74	340.41	336.56	340.64	334.71	333.73
738.47	745.26	788.12	841.7	795.48	737.99	525.72	498.41	507.03	496.99	520.85	505.45	425.06	415.6	409.96	424.07	414.1	416.38	343.71	340.58	336.59	340.61	334.67	333.45
738.86	745.65	788.88	841.49	796.33	738.31	527.98	500.87	508.09	496.89	520.4	505.14	424.99	415.56	410.01	424.22	414.11	417.32	343.87	340.46	336.48	340.48	334.55	333.23
739.55	747.43	790.78	843.28	797.93	739.74	526.72	499.1	506.41	495.71	519.82	504.8	424.81	415.6	410.11	424.17	414.07	416.25	343.78	340.34	336.61	340.62	334.65	333.29
739.3	746.18	789.25	842.46	796.62	739.5	526.04	498.12	505.68	495.09	519.24	504.23	424.18	414.95	409.84	423.48	414.35	416.15	343.63	340.1	336.29	341.06	334.7	333.13
738.98	748.5	790.83	842.88	797.13	741.23	527.12	499.03	506.25	495.87	519.48	504.75	424.74	415.58	409.13	424.26	414.09	416.44	343.8	340.38	336.61	340.57	334.51	333.3
739.97	746.8	791.92	844.09	797.87	739.73	526.42	498.42	505.76	495.13	519.47	504.21	424.37	415.22	410.53	424.17	414.41	416.12	343.56	340.37	336.51	340.42	334.65	333.07
740.95	747.73	791.95	844.63	799.45	741.55	526.62	499.01	506.34	495.59	520.05	504.88	425.4	415.96	411.43	424.24	414.47	416.33	343.64	340.12	336.55	340.71	334.66	333.31
741.2	747.69	790.91	844.79	798.83	740.86	526.44	498.57	506.15	495.47	520.32	504.7	424.26	415.11	411.11	424.44	414.52	416.39	343.59	340.19	336.32	340.47	334.66	333.1
740.75	747.92	791.23	844.21	798.91	740.99	526.3	498.41	505.86	495.28	519.49	504.44	424.27	415.13	411.52	424.25	415.05	416.25	343.48	340	336.36	340.48	334.37	333.08
742.36	750.51	794.83	849.45	803.85	745.78	528.41	499.88	508.34	496.93	520.63	505.13	424.75	415.56	411.93	423.79	413.94	415.94	343.3	340.03	336.1	340.27	334.25	333.05
741.11	748.15	791.64	845.23	799.56	741.28	526.53	498.74	506.13	495.62	519.53	504.67	424.56	415.28	412.06	423.88	413.92	416.26	343.5	340.04	336.24	340.38	334.64	333.11
741.98	748.69	792.78	845.72	800.31	742.67	526.39	498.56	505.88	495.58	519.54	504.45	424.48	415.03	411.73	423.67	413.89	415.66	343.29	339.88	335.97	340.35	334.23	332.86
