# Supplementary material for: A 3D-Printed Oxygen Control Insert for a 24-Well Plate
Source: PLoS One. 2015 Sep 11;10(9):e0137631. doi: 10.1371/journal.pone.0137631 (PMC4567345; doi:10.1371/journal.pone.0137631)
Supplement: S1 Dataset — This dataset consists of intensity values of the oxygen sensors as well as the analyzed oxygen values. (ZIP) [file pone.0137631.s001.zip › oxygen_characterization_data/150807/analyzed-oxygen-values-150807.csv]

20.798	20.911	21.134	20.854	20.837	20.834	20.569	21.205	20.747	21.061	21.176	21.042	21.099	20.982	20.799	20.768	20.898	20.995	20.875	20.591	20.593	20.522	20.956	20.858
21.071	21.153	21.302	20.998	21.008	20.975	20.809	21.346	21.005	21.283	21.408	21.298	21.326	21.17	20.931	20.922	21.011	21.132	21.058	20.752	20.769	20.724	21.137	21.129
21.334	21.356	21.537	21.204	21.218	21.171	20.942	21.551	21.134	21.423	21.51	21.426	21.475	21.321	20.981	20.998	21.152	21.287	21.171	20.838	20.834	20.87	21.248	21.298
21.534	21.434	21.601	21.303	21.33	21.283	21.083	21.658	21.263	21.514	21.638	21.579	21.638	21.439	21.173	21.181	21.307	21.44	21.357	21.051	21.078	21.039	21.42	21.454
11.854	5.9311	4.1056	2.8784	2.7844	3.8249	7.0931	7.2848	6.1033	6.9001	8.8949	12.341	15.739	12.857	10.741	10.377	11.02	12.032	21.475	21.161	21.207	21.24	21.602	21.614
4.1251	2.2087	1.8001	1.2943	1.2672	1.5139	4.9921	5.9558	5.1453	5.7328	6.6158	8.0541	12.983	11.275	10.004	9.8912	10.325	10.868	21.593	21.25	21.321	21.396	21.747	21.761
2.1501	1.4084	1.2301	0.89849	0.88324	1.0076	4.4832	5.579	4.8216	5.3001	5.8785	6.6138	12.005	10.81	9.7461	9.6793	10.108	10.461	21.612	21.259	21.314	21.423	21.754	21.787
1.4762	1.0555	0.94012	0.6962	0.69027	0.77731	4.2294	5.3729	4.6826	5.187	5.6881	6.1838	11.687	10.638	9.6236	9.5588	9.8936	10.217	21.515	21.237	21.262	21.263	21.59	21.681
1.1515	0.85317	0.78402	0.57882	0.57773	0.63411	4.0636	5.2296	4.5865	5.0687	5.5151	5.865	11.443	10.503	9.5221	9.4562	9.8652	10.137	21.532	21.21	21.251	21.334	21.665	21.701
0.95881	0.72255	0.67336	0.49542	0.48601	0.53493	3.9257	5.1122	4.4837	4.9723	5.3662	5.6413	11.227	10.38	9.4165	9.4168	9.7766	10.016	21.448	21.109	21.145	21.242	21.561	21.558
0.8092	0.61348	0.57874	0.42792	0.41182	0.46174	3.7207	4.9723	4.363	4.8308	5.2267	5.4451	11.015	10.216	9.2772	9.2816	9.6457	9.7719	21.263	20.937	20.98	20.993	21.396	21.384
0.71248	0.5373	0.51322	0.38198	0.38055	0.41414	3.7498	4.9459	4.3243	4.7968	5.1495	5.3269	10.89	10.092	9.202	9.1888	9.5287	9.7088	21.087	20.746	20.782	20.838	21.244	21.203
0.6261	0.46907	0.43619	0.32707	0.33017	0.36291	3.6489	4.8584	4.2767	4.7199	5.0502	5.1815	10.71	9.9826	8.9033	9.0143	9.3662	9.5638	20.929	20.593	20.641	20.687	21.082	21.043
0.56209	0.41557	0.40112	0.29109	0.30093	0.3258	3.5992	4.805	4.2322	4.6721	4.9814	5.0558	10.619	9.8984	8.9929	9.034	9.3446	9.5064	20.855	20.524	20.585	20.634	21.033	21.034
0.51465	0.36678	0.3639	0.27098	0.27657	0.30041	3.557	4.7661	4.2012	4.632	4.9339	4.9618	10.509	9.8122	8.951	8.9638	9.2996	9.4434	20.813	20.486	20.544	20.603	20.969	20.926
0.47737	0.34048	0.34072	0.25317	0.26071	0.28133	3.5561	4.7721	4.1994	4.6329	4.8799	4.8792	10.469	9.7835	8.9362	8.9615	9.2538	9.4022	20.767	20.458	20.47	20.561	20.882	20.929
0.44426	0.30669	0.31215	0.23527	0.24136	0.26135	3.5376	4.7281	4.1626	4.5989	4.8618	4.8377	10.467	9.7894	8.942	8.9453	9.2725	9.3859	20.888	20.605	20.657	20.726	21.083	21.117
0.41796	0.29017	0.2938	0.22472	0.229	0.2478	3.5253	4.7297	4.1699	4.5939	4.8453	4.806	10.391	9.6662	8.8588	8.929	9.2347	9.343	20.927	20.56	20.678	20.731	21.042	21.111
0.3941	0.27079	0.27718	0.20935	0.21836	0.23647	3.5238	4.7306	4.0516	4.4851	4.8184	4.7432	10.49	9.7972	8.9528	8.9818	9.2857	9.4036	21.002	20.645	20.773	20.874	21.276	21.339
0.38823	0.26164	0.27044	0.20425	0.21484	0.23298	3.5578	4.7611	4.1857	4.5952	4.8585	4.7567	10.552	9.8858	8.9267	9.0002	9.3233	9.432	21.169	20.814	20.928	21.03	21.404	21.505
0.382	0.2496	0.26635	0.19788	0.20661	0.2188	3.5518	4.7509	4.1962	4.6263	4.8931	4.7522	10.652	9.9526	9.0909	9.1202	9.4271	9.5279	21.327	20.968	21.05	21.172	21.57	21.628
0.38001	0.24723	0.26091	0.19839	0.20734	0.22356	3.5858	4.797	4.225	4.6568	4.9226	4.7841	10.745	10.037	9.086	9.1382	9.447	9.5544	21.428	21.084	21.195	21.292	21.683	21.779
0.37161	0.23787	0.25042	0.1937	0.20384	0.22131	3.597	4.8055	4.2389	4.6643	4.9398	4.7888	10.739	10.048	9.178	9.2147	9.5148	9.6182	21.531	21.202	21.242	21.397	21.785	21.894
0.3653	0.23249	0.24683	0.18925	0.20608	0.21829	3.6179	4.8343	4.2609	4.6965	4.9693	4.7995	10.844	10.126	9.251	9.2656	9.5463	9.6376	21.644	21.337	21.385	21.434	21.865	21.963
0.35896	0.22985	0.2486	0.18839	0.20332	0.21625	3.6318	4.8493	4.2726	4.7037	4.9661	4.7893	10.867	10.167	9.2934	9.2803	9.6221	9.6797	21.747	21.441	21.49	21.604	21.942	22.061
0.34488	0.21902	0.23475	0.18456	0.1952	0.21056	3.6018	4.7857	4.2018	4.648	4.9305	4.7324	10.862	10.089	9.2542	9.3391	9.614	9.6559	21.75	21.489	21.488	21.637	22.008	21.905
0.31758	0.20117	0.2234	0.17502	0.19159	0.2071	3.6392	4.8541	4.2835	4.7271	4.9829	4.7559	10.92	10.218	9.3243	9.3616	9.6769	9.7414	21.874	21.511	21.618	21.705	22.096	22.175
0.32742	0.21536	0.23402	0.17933	0.1813	0.18474	3.5714	4.8125	4.2681	4.7079	4.9652	4.7342	10.942	10.238	9.3404	9.4058	9.7076	9.743	21.9	21.602	21.679	21.8	22.149	22.249
0.31723	0.20732	0.22946	0.17791	0.1935	0.20658	3.6674	4.894	4.3168	4.7358	4.9437	4.671	10.893	10.224	9.3117	9.3893	9.6777	9.7277	21.799	21.534	21.649	21.807	22.164	22.232
0.31157	0.209	0.23004	0.17694	0.18877	0.20389	3.6708	4.9028	4.3281	4.7564	5.014	4.7641	11.002	10.313	9.3717	9.4602	9.7455	9.7961	22.008	21.684	21.789	21.9	22.227	22.357
0.30811	0.20345	0.21946	0.17128	0.18598	0.19734	3.6685	4.8864	4.3175	4.7466	5.0034	4.7447	10.991	10.289	9.3884	9.467	9.7822	9.8507	22.037	21.723	21.761	21.913	22.241	22.364
0.30288	0.19828	0.22109	0.16883	0.18203	0.19462	3.6564	4.8887	4.331	4.7567	4.9757	4.7425	11.027	10.314	9.385	9.4743	9.7651	9.8858	22.036	21.736	21.8	21.924	22.293	22.377
0.29771	0.19581	0.22111	0.17286	0.17839	0.19233	3.6775	4.8789	4.3102	4.7565	5.0195	4.7671	11.038	10.342	9.4302	9.4957	9.7688	9.9029	22.054	21.791	21.837	21.937	22.248	22.384
0.29205	0.18971	0.20642	0.16158	0.17697	0.19077	3.6714	4.9147	4.2911	4.7475	4.9467	4.7127	10.98	10.313	9.3886	9.4561	9.7312	9.8622	22.048	21.758	21.848	21.947	22.331	22.441
0.2875	0.18628	0.2039	0.1555	0.1721	0.18558	3.6749	4.9078	4.3342	4.7448	5.0129	4.7507	11.038	10.308	9.3964	9.4895	9.7512	9.8835	22.03	21.764	21.847	22.004	22.335	22.432
0.28214	0.17985	0.19441	0.14955	0.16752	0.1782	3.6469	4.88	4.3166	4.7423	5.0001	4.7083	11.002	10.27	9.3462	9.4976	9.6722	9.8301	22.039	21.713	21.797	21.894	22.246	22.336
0.27548	0.17187	0.1873	0.13696	0.15798	0.17153	3.6445	4.8778	4.3332	4.7422	5.0021	4.728	11.011	10.326	9.3927	9.4841	9.6573	9.8053	22.018	21.745	21.834	21.931	22.3	22.424
0.27561	0.17305	0.19476	0.15302	0.16264	0.16982	3.6518	4.8967	4.3226	4.7497	5.0082	4.734	11.036	10.33	9.3946	9.4995	9.689	9.8523	22.083	21.814	21.784	21.877	22.309	22.427
0.27445	0.17438	0.19661	0.15326	0.16734	0.17837	3.6731	4.9158	4.3398	4.7761	5.0279	4.7512	11.081	10.351	9.4084	9.5422	9.733	9.9048	22.151	21.876	21.965	22.058	22.4	22.489
0.27306	0.17163	0.19437	0.15524	0.17227	0.17942	3.6939	4.9342	4.3577	4.7874	5.0445	4.7663	11.054	10.356	9.3765	9.4857	9.6662	9.8427	22.094	21.778	21.898	22.012	22.382	22.446
0.26161	0.1565	0.17864	0.13904	0.15843	0.16714	3.6524	4.8918	4.3134	4.7361	4.9814	4.7124	11.004	10.306	9.3625	9.4616	9.666	9.8401	22.089	21.797	21.905	21.975	22.364	22.371
0.26199	0.15722	0.1814	0.14166	0.1571	0.1658	3.651	4.8887	4.3229	4.7468	5.0046	4.7199	11.061	10.356	9.3847	9.5106	9.6697	9.8366	22.133	21.831	21.908	21.99	22.37	22.424
0.25271	0.14731	0.17277	0.13359	0.15272	0.16317	3.6579	4.888	4.3182	4.7432	5.0044	4.7108	11.038	10.333	9.3048	9.4745	9.6102	9.7851	22.07	21.772	21.811	21.885	22.263	22.389
0.25082	0.14793	0.17146	0.13377	0.15178	0.151	3.6287	4.8768	4.3032	4.7332	4.9853	4.6991	11.032	10.337	9.3533	9.4862	9.6064	9.7903	22.107	21.794	21.878	21.951	22.303	22.41
0.24729	0.14495	0.16857	0.13153	0.14845	0.1588	3.6546	4.8809	4.281	4.7154	4.9683	4.6858	11.031	10.339	9.3497	9.4774	9.5914	9.7791	22.106	21.754	21.884	21.978	22.368	22.451
0.24664	0.14207	0.16592	0.13023	0.149	0.15848	3.6615	4.8613	4.3178	4.7389	4.9933	4.7037	11.057	10.342	9.2935	9.4671	9.5656	9.7707	22.091	21.809	21.744	21.797	22.284	22.393
0.2447	0.14163	0.16685	0.13551	0.15289	0.16074	3.6773	4.9112	4.3483	4.7705	5.017	4.7219	11.103	10.325	9.3907	9.5434	9.6262	9.8524	22.175	21.917	21.973	22.111	22.478	22.581
0.24444	0.13944	0.16798	0.12773	0.14443	0.15384	3.6575	4.8015	4.294	4.7357	5.0038	4.7099	11.093	10.364	9.3799	9.5434	9.5988	9.8361	22.221	21.913	21.981	22.051	22.442	22.527
0.24003	0.13945	0.16685	0.13251	0.14764	0.15747	3.6678	4.9008	4.3392	4.7568	5.0074	4.7269	11.085	10.39	9.359	9.541	9.5842	9.8202	22.173	21.9	21.973	22.122	22.494	22.57
0.24125	0.14141	0.16525	0.12974	0.14542	0.14838	3.6484	4.8857	4.3261	4.7579	4.9697	4.7037	11.092	10.41	9.375	9.5399	9.5689	9.8346	22.207	21.918	21.947	22.076	22.449	22.571
0.23173	0.13162	0.15883	0.12523	0.14367	0.15177	3.6535	4.8929	4.3327	4.667	4.9527	4.6804	11.049	10.328	9.2765	9.3867	9.4474	9.6874	22.084	21.826	21.913	22.035	22.446	22.552
0.23574	0.12936	0.15368	0.12271	0.14207	0.15005	3.6668	4.8833	4.3359	4.7556	4.9975	4.7027	11.092	10.395	9.3581	9.545	9.552	9.8278	22.218	21.919	22.001	22.11	22.536	22.628
0.2349	0.13042	0.15711	0.12524	0.1411	0.14867	3.6677	4.9125	4.3405	4.7606	5.0115	4.7133	11.109	10.403	9.3108	9.5173	9.4935	9.8068	22.211	21.919	22.022	22.125	22.5	22.602
0.23154	0.12898	0.15758	0.12372	0.14198	0.14395	3.6611	4.9078	4.3545	4.7753	5.0205	4.732	11.124	10.437	9.3817	9.5694	9.5262	9.8494	22.276	21.997	22.053	22.157	22.56	22.668
0.23026	0.12675	0.15335	0.12271	0.1436	0.14821	3.6726	4.9211	4.351	4.7627	5.0084	4.72	11.112	10.437	9.3619	9.5802	9.5168	9.8245	22.258	21.929	22.049	22.131	22.546	22.66
0.22812	0.12506	0.15168	0.12048	0.14119	0.14711	3.6743	4.9118	4.3467	4.7772	5.0274	4.7199	11.142	10.435	9.3719	9.5755	9.5112	9.8472	22.307	21.987	22.109	22.205	22.582	22.678
0.22859	0.12395	0.15127	0.11996	0.13629	0.14569	3.6656	4.9054	4.3526	4.762	4.8964	4.6691	11.065	10.368	9.3011	9.5348	9.4114	9.7948	22.242	21.929	21.993	22.115	22.528	22.652
0.20821	0.097818	0.13244	0.10681	0.12907	0.13668	3.6509	4.88	4.3177	4.7425	4.9829	4.6774	11.068	10.385	9.2759	9.501	9.3516	9.6936	22.108	21.818	21.963	22.015	22.463	22.566
0.22316	0.11854	0.14485	0.10532	0.11341	0.11819	3.5781	4.8267	4.2976	4.7144	4.9799	4.5457	10.972	10.341	9.2407	9.5384	9.368	9.7697	22.229	21.969	21.921	22.011	22.416	22.586
0.21882	0.11405	0.14239	0.11335	0.13427	0.141	3.6621	4.9009	4.3357	4.756	5.0056	4.6917	11.107	10.42	9.292	9.576	9.4327	9.807	22.286	21.985	22.053	21.926	22.287	22.338
0.22025	0.11437	0.13716	0.1116	0.1338	0.14086	3.6652	4.8455	4.3026	4.7308	4.9815	4.6868	11.109	10.388	9.2482	9.5597	9.4056	9.8056	22.283	21.981	22.062	22.134	22.551	22.673
0.21932	0.11447	0.14307	0.11271	0.13463	0.13429	3.6649	4.8984	4.3398	4.7576	5.0059	4.7027	11.126	10.421	9.2449	9.582	9.383	9.7415	22.175	21.912	22.04	22.112	22.468	22.619
0.21332	0.10722	0.12664	0.10775	0.12917	0.13297	3.6581	4.8987	4.3369	4.7516	4.9959	4.6915	11.12	10.415	9.194	9.5441	9.347	9.7618	22.248	21.889	22.057	22.124	22.555	22.69
0.21561	0.098773	0.12918	0.1045	0.12594	0.13368	3.6641	4.9036	4.3391	4.7596	5.0035	4.7014	11.133	10.42	9.1666	9.571	9.4283	9.7844	22.277	21.998	22.098	22.137	22.58	22.725
0.21102	0.10665	0.13244	0.10698	0.1269	0.13514	3.6528	4.8994	4.3344	4.7511	4.9867	4.6757	11.132	10.425	9.0957	9.5421	9.3846	9.7796	22.209	21.924	22.066	22.134	22.542	22.663
0.18057	0.068653	0.10182	0.087163	0.11294	0.1251	3.6358	4.8877	4.3362	4.7607	5.008	4.7033	11.154	10.471	9.099	9.6127	9.3806	9.8303	22.373	22.079	22.175	22.165	22.642	22.758
0.21489	0.11151	0.14106	0.11397	0.13168	0.13872	3.6807	4.9276	4.3642	4.7846	5.0294	4.7149	11.172	10.455	9.1097	9.6163	9.3772	10.009	22.367	22.079	22.169	22.227	22.654	22.752
0.21426	0.10816	0.13631	0.10992	0.12913	0.13563	3.6848	4.9261	4.3721	4.7943	5.0374	4.7211	11.198	10.423	9.1022	9.627	9.3563	9.9994	22.383	22.048	22.091	22.159	22.561	22.713
0.20934	0.10502	0.11989	0.10405	0.12578	0.13352	3.6832	4.9231	4.3694	4.7674	5.0061	4.7155	11.199	10.503	9.1232	9.624	9.362	10.033	22.428	22.143	22.24	22.288	22.717	22.849
0.21098	0.10745	0.13338	0.10759	0.12781	0.13407	3.6767	4.9159	4.3621	4.7818	5.0297	4.7175	11.143	10.475	9.1063	9.629	9.3604	10.027	22.441	22.142	22.257	22.288	22.708	22.841
0.20664	0.097688	0.12361	0.096511	0.11408	0.1213	3.6322	4.873	4.2836	4.7069	4.9521	4.6432	11.088	10.381	8.9987	9.5158	9.2638	9.9422	22.341	22.077	22.163	22.219	22.672	22.531
0.20905	0.10244	0.13128	0.10741	0.12653	0.13239	3.6608	4.9199	4.3584	4.7685	5.0096	4.6954	11.143	10.429	9.0964	9.5626	9.3099	9.9669	22.288	22.035	22.177	22.209	22.626	22.754
0.20208	0.09705	0.12468	0.10303	0.12317	0.13023	3.6767	4.9097	4.3597	4.7702	5.0153	4.693	11.161	10.466	9.1264	9.6005	9.3412	9.9782	22.391	22.085	22.169	22.199	22.651	22.767
