# Supplementary material for: A 3D-Printed Oxygen Control Insert for a 24-Well Plate
Source: PLoS One. 2015 Sep 11;10(9):e0137631. doi: 10.1371/journal.pone.0137631 (PMC4567345; doi:10.1371/journal.pone.0137631)
Supplement: S1 Dataset — This dataset consists of intensity values of the oxygen sensors as well as the analyzed oxygen values. (ZIP) [file pone.0137631.s001.zip › oxygen_characterization_data/150807/calibration-intensities.csv]

799.09	784.71	791.63	855.1	837.36	794.93	876.54	834.31	830.63	805.89	857.26	846.76	862.88	843.67	822.55	856.02	840.57	844.43	869.35	845.85	853.94	858.22	826.29	774.3
628.93	659.47	675.01	706.4	684.2	641.83	697.97	711.15	689.01	686.08	725.63	693.09	705.81	695.25	676.63	697.95	690.32	690.88	705.47	678.73	687.53	697.2	690.88	630.92
444.85	444.29	449.47	465.88	456.46	440.84	467.36	469.14	454.83	454.33	477.88	469.14	473.45	463.69	450.98	462.64	459.59	462.63	473.22	453.34	455.7	463.06	467.29	438.95
374.02	370.76	373.27	383.93	378.4	369.42	386.17	386.6	376.69	376.93	393.09	389.04	391.42	384.12	374.71	383.17	380.08	383.14	391.26	376.15	377.57	382.82	387.85	369.59
346.77	343.26	340.02	353.27	349.38	342.14	362.11	350.98	349.76	345.76	356.27	355.51	356.07	352.58	349.69	355.84	351.8	353.84	361.95	354.15	354.51	361.01	358.29	343.75
