# Supplementary material for: A 3D-Printed Oxygen Control Insert for a 24-Well Plate
Source: PLoS One. 2015 Sep 11;10(9):e0137631. doi: 10.1371/journal.pone.0137631 (PMC4567345; doi:10.1371/journal.pone.0137631)
Supplement: S1 Dataset — This dataset consists of intensity values of the oxygen sensors as well as the analyzed oxygen values. (ZIP) [file pone.0137631.s001.zip › oxygen_characterization_data/150807/characterization-intensities.csv]

344.95	341.92	338.87	351.91	347.89	340.57	360.18	349.32	348.68	344.57	354.58	353.46	353.97	350.82	347.88	354.27	349.76	351.38	359.69	352.21	352.84	359.26	356.27	341.94
343.55	340.81	338.06	351.16	347.02	339.88	358.94	348.59	347.46	343.53	353.32	352.05	352.69	349.84	347.27	353.5	349.19	350.67	358.71	351.44	351.99	358.3	355.35	340.66
342.21	339.88	336.93	350.09	345.96	338.92	358.26	347.53	346.85	342.88	352.77	351.35	351.86	349.06	347.03	353.12	348.48	349.88	358.11	351.03	351.68	357.61	354.79	339.86
341.2	339.53	336.63	349.58	345.39	338.38	357.54	346.99	346.25	342.46	352.09	350.51	350.94	348.45	346.14	352.21	347.7	349.1	357.12	350.03	350.53	356.82	353.92	339.13
401.38	467.43	519.75	580.74	567.14	504.09	469.83	472.12	475.76	463.04	456.23	413.65	388.43	403.82	412.09	425.85	416.53	410.56	356.5	349.52	349.93	355.88	353.01	338.39
495.22	578.55	616.79	678.82	659.38	600.53	507.56	497.22	495.58	484.99	492.9	460	410.5	417.88	419.14	430.86	423.35	421.24	355.88	349.11	349.4	355.16	352.29	337.71
555.29	627.05	656.16	717.7	697.08	641.44	519.55	505.5	503.28	494.46	507.92	481.4	419.37	422.4	421.75	433.12	425.58	425.25	355.78	349.07	349.43	355.04	352.25	337.59
591.66	655.04	680.48	741.46	719.95	665.42	526.14	510.29	506.77	497.09	512.14	488.75	422.41	424.13	423.02	434.44	427.83	427.73	356.29	349.17	349.67	355.78	353.07	338.08
615.74	673.66	695.09	756.76	734.84	682.7	530.7	513.74	509.25	499.9	516.12	494.56	424.79	425.5	424.08	435.57	428.13	428.56	356.2	349.3	349.72	355.45	352.69	337.98
633.17	686.89	706.2	768.41	747.95	695.97	534.66	516.65	511.98	502.24	519.65	498.84	426.94	426.77	425.2	436.01	429.08	429.82	356.64	349.76	350.22	355.88	353.21	338.65
648.87	698.78	716.25	778.36	759.28	706.55	540.87	520.21	515.27	505.78	523.06	502.75	429.09	428.49	426.7	437.53	430.5	432.42	357.61	350.57	351	357.03	354.04	339.46
660.26	707.58	723.52	785.42	764.26	713.83	539.96	520.9	516.35	506.65	524.99	505.18	430.37	429.8	427.52	438.59	431.79	433.1	358.56	351.47	351.93	357.76	354.81	340.31
671.41	715.84	732.43	794.18	772.57	722.05	543.13	523.19	517.68	508.63	527.51	508.25	432.25	430.98	430.86	440.61	433.61	434.69	359.4	352.19	352.61	358.48	355.63	341.06
680.35	722.58	736.62	800.12	777.56	728.27	544.73	524.62	518.95	509.88	529.3	510.98	433.21	431.89	429.85	440.38	433.85	435.32	359.8	352.52	352.87	358.73	355.88	341.11
687.4	728.94	741.17	803.51	781.81	732.66	546.11	525.66	519.85	510.95	530.54	513.07	434.38	432.83	430.32	441.2	434.36	436.03	360.03	352.7	353.07	358.88	356.2	341.62
693.21	732.47	744.05	806.56	784.63	736.04	546.14	525.5	519.9	510.92	531.98	514.94	434.81	433.15	430.49	441.23	434.88	436.49	360.27	352.84	353.43	359.08	356.65	341.6
698.58	737.09	747.66	809.67	788.12	739.64	546.75	526.7	520.97	511.83	532.46	515.9	434.83	433.08	430.42	441.42	434.67	436.67	359.62	352.14	352.53	358.29	355.62	340.71
703	739.38	750.01	811.53	790.38	742.13	547.16	526.65	520.76	511.96	532.9	516.63	435.65	434.45	431.37	441.61	435.1	437.15	359.41	352.35	352.43	358.27	355.83	340.74
707.14	742.12	752.16	814.26	792.35	744.24	547.21	526.63	524.26	514.92	533.63	518.1	434.58	433	430.3	440.99	434.52	436.47	359.01	351.95	351.98	357.59	354.65	339.67
708.18	743.42	753.04	815.17	793.01	744.9	546.08	525.8	520.29	511.93	532.55	517.79	433.93	432.02	430.59	440.77	434.09	436.15	358.11	351.14	351.24	356.86	354	338.89
709.28	745.15	753.57	816.31	794.54	747.58	546.28	526.08	519.99	511.1	531.63	517.89	432.86	431.3	428.75	439.38	432.92	435.08	357.27	350.42	350.66	356.2	353.17	338.32
709.64	745.49	754.29	816.22	794.41	746.68	545.17	524.83	519.16	510.29	530.84	517.14	431.88	430.38	428.8	439.17	432.7	434.79	356.74	349.88	349.99	355.64	352.6	337.63
711.15	746.85	755.67	817.07	795.07	747.1	544.8	524.6	518.76	510.09	530.39	517.03	431.94	430.27	427.79	438.29	431.94	434.09	356.2	349.33	349.77	355.16	352.1	337.1
712.3	747.63	756.15	817.88	794.64	747.68	544.13	523.84	518.13	509.25	529.62	516.78	430.85	429.44	426.99	437.71	431.6	433.88	355.61	348.7	349.1	354.99	351.71	336.78
713.46	748.01	755.91	818.03	795.16	748.07	543.68	523.43	517.8	509.06	529.7	517.02	430.62	429	426.53	437.54	430.76	433.42	355.07	348.23	348.62	354.21	351.33	336.33
716.07	749.61	757.76	818.73	796.7	749.16	544.65	525.14	519.83	510.52	530.63	518.36	430.67	429.83	426.95	436.88	430.85	433.68	355.06	348	348.63	354.06	351	337.05
721.27	752.25	759.28	820.47	797.38	749.83	543.44	523.31	517.49	508.45	529.26	517.8	430.07	428.46	426.19	436.63	430.16	432.75	354.42	347.9	348.02	353.75	350.57	335.81
719.38	750.14	757.85	819.68	799.35	754.2	545.64	524.42	517.93	508.94	529.72	518.32	429.84	428.25	426.02	436.13	429.83	432.73	354.28	347.49	347.74	353.32	350.32	335.48
721.34	751.34	758.46	819.94	797.02	749.93	542.54	522.25	516.56	508.22	530.29	519.82	430.34	428.4	426.33	436.31	430.15	432.9	354.8	347.8	347.88	353.29	350.24	335.56
722.44	751.09	758.38	820.12	797.92	750.45	542.44	522.02	516.24	507.69	528.45	517.61	429.22	427.47	425.68	435.52	429.42	432.16	353.72	347.11	347.24	352.87	349.94	334.99
723.12	751.91	759.81	821.16	798.46	751.73	542.51	522.46	516.54	507.94	528.72	518.07	429.33	427.72	425.5	435.45	429.02	431.57	353.58	346.94	347.37	352.81	349.87	334.96
724.15	752.68	759.59	821.61	799.21	752.26	542.89	522.39	516.16	507.68	529.45	518.12	428.96	427.46	425.54	435.37	429.21	431.2	353.58	346.88	347.19	352.76	349.61	334.9
725.17	753.05	759.59	820.87	799.91	752.71	542.22	522.65	516.74	507.68	528.31	517.54	428.86	427.16	425.06	435.13	429.17	431.01	353.49	346.63	347.02	352.7	349.83	334.87
726.3	753.97	761.58	822.96	800.19	753.01	542.42	521.71	517.28	507.92	530.21	518.83	429.44	427.47	425.5	435.57	429.57	431.45	353.52	346.78	346.97	352.66	349.43	334.62
727.22	754.49	761.92	824.09	801.13	754.04	542.31	521.89	516.07	507.99	528.48	517.93	428.85	427.52	425.42	435.2	429.36	431.22	353.61	346.75	346.98	352.4	349.41	334.65
728.3	755.46	763.22	825.2	802.02	755.5	543.2	522.62	516.56	508.05	528.81	518.93	429.22	427.91	425.96	435.11	430.21	431.79	353.56	346.98	347.21	352.89	349.84	335.08
729.66	756.67	764.19	827.58	803.88	756.84	543.27	522.68	516.1	508.05	528.76	518.46	429.13	427.33	425.46	435.26	430.38	432.06	353.67	346.84	347.04	352.73	349.58	334.69
729.63	756.5	763.17	824.55	802.97	757.18	543.04	522.18	516.39	507.86	528.6	518.32	428.87	427.29	425.44	435.09	430.03	431.56	353.34	346.52	347.26	352.97	349.54	334.68
729.87	756.29	762.91	824.51	802.05	755.47	542.36	521.68	515.91	507.18	528.09	517.91	428.41	427.08	425.29	434.62	429.55	431	352.99	346.24	346.44	352.15	349.1	334.4
730.16	756.71	763.22	824.14	801.1	755.26	541.7	521.2	515.41	506.89	527.66	517.56	428.69	427.02	425.63	435.24	430.28	431.66	353.28	346.69	346.75	352.37	349.19	334.59
732.53	759.03	765.39	827.18	803.79	757.72	543.02	522.31	516.65	508.21	529.3	518.83	429.2	427.54	425.78	435.51	430.28	431.69	353.31	346.6	346.71	352.53	349.27	334.93
732.45	758.92	765.01	826.69	804.06	757.99	543.06	522.39	516.38	507.94	528.69	518.65	428.62	427.02	425.54	434.96	430.24	431.72	353.08	346.44	346.7	352.46	349.24	334.69
734.4	760.46	766.2	828.21	804.92	758.52	542.84	522.41	516.52	508.03	528.7	518.87	428.85	427.25	426.4	435.37	430.89	432.28	353.4	346.71	347.14	352.93	349.76	334.85
734.8	760.36	766.38	828.18	805.1	761.01	543.78	522.71	516.94	508.29	529.2	519.15	428.91	427.22	425.88	435.24	430.94	432.22	353.21	346.62	346.84	352.64	349.57	334.75
735.55	760.83	766.79	828.61	805.76	759.41	542.95	522.6	517.56	508.75	529.64	519.47	428.92	427.2	425.92	435.33	431.1	432.34	353.22	346.8	346.81	352.52	349.25	334.57
735.69	761.27	767.16	828.85	805.65	759.48	542.73	523.12	516.53	508.14	528.99	519.04	428.66	427.16	426.53	435.45	431.38	432.43	353.3	346.55	347.45	353.33	349.66	334.83
736.1	761.34	767.03	827.85	804.88	759.02	542.23	521.8	515.67	507.32	528.37	518.61	428.2	427.34	425.48	434.6	430.72	431.55	352.86	346.06	346.41	351.92	348.72	333.99
736.16	761.69	766.87	829.33	806.56	760.43	542.86	524.71	517.2	508.22	528.71	518.89	428.29	426.93	425.6	434.6	431.02	431.73	352.63	346.08	346.37	352.19	348.9	334.23
737.11	761.68	767.03	828.42	805.92	759.68	542.53	522.08	515.93	507.68	528.62	518.49	428.37	426.67	425.82	434.63	431.18	431.9	352.87	346.13	346.4	351.87	348.65	334.04
736.84	761.38	767.25	828.95	806.36	761.55	543.15	522.47	516.3	507.65	529.6	519.04	428.3	426.46	425.65	434.64	431.35	431.75	352.7	346.05	346.52	352.08	348.86	334.03
738.9	762.91	768.15	829.81	806.71	760.85	542.99	522.28	516.11	510.02	530.05	519.6	428.74	427.31	426.71	436.34	432.7	433.33	353.33	346.47	346.68	352.26	348.88	334.12
738.03	763.27	768.87	830.29	807.03	761.21	542.56	522.53	516.02	507.71	528.88	519.06	428.31	426.62	425.83	434.59	431.53	431.82	352.65	346.05	346.28	351.93	348.44	333.77
738.21	763.1	768.39	829.81	807.22	761.49	542.53	521.77	515.89	507.58	528.51	518.81	428.14	426.53	426.34	434.89	432.18	432.04	352.68	346.05	346.19	351.86	348.62	333.89
738.94	763.33	768.32	830.1	807.05	762.47	542.74	521.89	515.5	507.2	528.28	518.37	427.98	426.19	425.58	434.32	431.82	431.59	352.35	345.7	346.04	351.71	348.33	333.6
739.22	763.68	768.92	830.29	806.73	761.59	542.38	521.54	515.6	507.52	528.6	518.65	428.1	426.18	425.79	434.2	431.92	431.85	352.44	346	346.06	351.83	348.39	333.63
739.69	763.95	769.15	830.72	807.2	761.81	542.32	521.79	515.72	507.15	528.1	518.65	427.8	426.2	425.68	434.25	431.99	431.61	352.19	345.74	345.79	351.5	348.23	333.55
739.59	764.12	769.21	830.82	808.18	762.11	542.6	521.96	515.56	507.54	531.54	519.87	428.58	426.89	426.44	434.7	433.1	432.17	352.52	346	346.32	351.9	348.48	333.67
744.11	768.3	771.88	833.36	809.64	763.98	543.07	522.62	516.53	508.05	529.26	519.67	428.54	426.72	426.72	435.07	433.77	433.27	353.21	346.51	346.45	352.35	348.79	334.05
740.78	764.98	770.12	833.65	812.82	767.88	545.42	524.04	517.1	508.78	529.34	522.87	429.53	427.17	427.1	434.66	433.59	432.44	352.59	345.82	346.64	352.37	349.02	333.96
741.74	765.69	770.47	832.09	808.59	763.08	542.71	522.07	516.03	507.69	528.67	519.33	428.16	426.36	426.54	434.25	432.86	432.04	352.3	345.75	346.04	352.75	349.65	335.08
741.42	765.64	771.21	832.43	808.68	763.11	542.61	523.54	516.95	508.35	529.29	519.44	428.13	426.68	427.02	434.43	433.17	432.06	352.31	345.77	346	351.82	348.37	333.57
741.63	765.63	770.37	832.22	808.52	764.48	542.62	522.14	515.91	507.66	528.66	519.06	427.96	426.35	427.05	434.18	433.42	432.75	352.87	346.08	346.1	351.92	348.77	333.82
742.96	766.79	772.71	833.18	809.62	764.76	542.84	522.13	515.99	507.81	528.92	519.33	428.02	426.41	427.61	434.6	433.82	432.53	352.49	346.18	346.03	351.86	348.35	333.5
742.45	768.14	772.35	833.81	810.27	764.61	542.65	522	515.93	507.6	528.72	519.09	427.89	426.35	427.91	434.3	432.91	432.28	352.35	345.69	345.84	351.8	348.23	333.35
743.48	766.88	771.88	833.33	810.08	764.3	543.01	522.11	516.06	507.82	529.16	519.71	427.9	426.31	428.7	434.62	433.4	432.34	352.69	346.02	345.99	351.82	348.41	333.62
750.45	773.06	776.29	837.21	812.91	766.41	543.55	522.42	516.01	507.57	528.61	519.05	427.68	425.83	428.66	433.85	433.45	431.79	351.86	345.33	345.5	351.68	347.94	333.2
742.61	766.1	770.66	831.97	809.11	763.55	542.12	521.37	515.24	506.96	528.05	518.77	427.49	425.99	428.54	433.81	433.48	429.89	351.89	345.33	345.52	351.4	347.88	333.22
742.75	766.63	771.33	832.76	809.62	764.2	541.99	521.41	515.02	506.71	527.84	518.63	427.24	426.32	428.62	433.69	433.72	429.99	351.81	345.47	345.88	351.71	348.32	333.39
743.85	767.14	773.68	833.9	810.3	764.64	542.04	521.49	515.09	507.4	528.65	518.76	427.22	425.5	428.39	433.72	433.66	429.64	351.58	345.04	345.2	351.13	347.58	332.79
743.48	766.75	771.75	833.21	809.89	764.52	542.25	521.68	515.29	507.03	528.04	518.71	427.79	425.79	428.58	433.67	433.67	429.71	351.51	345.05	345.13	351.13	347.62	332.83
744.46	768.32	773.15	835.37	812.68	767.22	543.66	522.81	517.49	508.97	530.07	520.49	428.34	426.76	429.78	434.91	434.77	430.6	352.02	345.34	345.55	351.44	347.8	334.21
743.92	767.55	772.05	833.24	810.15	764.88	542.75	521.58	515.39	507.37	528.56	519.24	427.79	426.27	428.69	434.39	434.25	430.34	352.29	345.53	345.49	351.49	348.01	333.21
745.49	768.42	772.99	834.1	810.83	765.33	542.25	521.84	515.36	507.33	528.41	519.29	427.6	425.88	428.36	433.98	433.89	430.22	351.76	345.3	345.52	351.53	347.89	333.16
