# Supplementary material for: A 3D-Printed Oxygen Control Insert for a 24-Well Plate
Source: PLoS One. 2015 Sep 11;10(9):e0137631. doi: 10.1371/journal.pone.0137631 (PMC4567345; doi:10.1371/journal.pone.0137631)
Supplement: S1 Dataset — This dataset consists of intensity values of the oxygen sensors as well as the analyzed oxygen values. (ZIP) [file pone.0137631.s001.zip › oxygen_characterization_data/150807/results.txt]

	Area	Mean	Min	Max
1	344064	797.216	595	4095
2	344064	797.797	598	4095
3	344064	799.377	601	4095
4	344064	799.765	603	4095
5	344064	801.275	594	4095
6	344064	629.065	492	4095
7	344064	629.891	499	4095
8	344064	628.827	496	4095
9	344064	628.401	491	4095
10	344064	628.484	494	4095
11	344064	445.723	360	4095
12	344064	444.643	367	4095
13	344064	445.148	366	4095
14	344064	444.346	364	4095
15	344064	444.384	364	4095
16	344064	373.997	313	4095
17	344064	374.786	312	4095
18	344064	373.892	313	4095
19	344064	374.002	313	4082
20	344064	373.404	313	4002
21	344064	347.526	300	3926
22	344064	347.638	293	3530
23	344064	346.693	296	3858
24	344064	346.412	296	3861
25	344064	345.569	296	3463
26	344064	344.947	296	3197
27	344064	343.547	288	3645
28	344064	342.213	293	3455
29	344064	341.204	291	3540
30	344064	401.377	334	4095
31	344064	495.224	404	4095
32	344064	555.288	445	4095
33	344064	591.664	467	4095
34	344064	615.743	486	4095
35	344064	633.174	502	4095
36	344064	648.871	513	4095
37	344064	660.260	521	4095
38	344064	671.409	532	4095
39	344064	680.351	529	4095
40	344064	687.396	536	4095
41	344064	693.205	545	4095
42	344064	698.580	547	4095
43	344064	703.003	540	4095
44	344064	707.139	548	4095
45	344064	708.177	550	4095
46	344064	709.284	556	4095
47	344064	709.641	549	4095
48	344064	711.152	544	4095
49	344064	712.298	549	4095
50	344064	713.459	551	4095
51	344064	716.071	553	4095
52	344064	721.270	560	4095
53	344064	719.375	556	4095
54	344064	721.337	551	4095
55	344064	722.439	560	4095
56	344064	723.117	558	4095
57	344064	724.147	558	4095
58	344064	725.172	561	4095
59	344064	726.303	561	4095
60	344064	727.219	560	4095
61	344064	728.302	558	4095
62	344064	729.662	558	4095
63	344064	729.635	563	4095
64	344064	729.874	562	4095
65	344064	730.159	562	4095
66	344064	732.531	561	4095
67	344064	732.453	560	4095
68	344064	734.402	563	4095
69	344064	734.802	560	4095
70	344064	735.551	568	4095
71	344064	735.690	565	4095
72	344064	736.104	566	4095
73	344064	736.161	570	4095
74	344064	737.105	568	4095
75	344064	736.844	571	4095
76	344064	738.901	569	4095
77	344064	738.032	563	4095
78	344064	738.213	561	4095
79	344064	738.942	568	4095
80	344064	739.222	564	4095
81	344064	739.690	559	4095
82	344064	739.587	562	4095
83	344064	744.106	571	4095
84	344064	740.777	572	4095
85	344064	741.737	566	4095
86	344064	741.420	563	4095
87	344064	741.625	565	4095
88	344064	742.960	558	4095
89	344064	742.449	567	4095
90	344064	743.475	574	4095
91	344064	750.446	574	4095
92	344064	742.609	571	4095
93	344064	742.751	559	4095
94	344064	743.850	571	4095
95	344064	743.483	568	4095
96	344064	744.458	568	4095
97	344064	743.916	569	4095
98	344064	745.490	564	4095
99	344064	783.757	652	4095
100	344064	783.936	660	4095
101	344064	784.541	664	4095
102	344064	785.146	663	4095
103	344064	786.145	652	4095
104	344064	660.138	483	4095
105	344064	660.070	483	4095
106	344064	659.381	488	4095
107	344064	659.077	480	4095
108	344064	658.696	482	4095
109	344064	444.818	340	4095
110	344064	444.086	346	4095
111	344064	444.676	341	4095
112	344064	443.798	344	4095
113	344064	444.084	342	4095
114	344064	370.486	296	4095
115	344064	370.971	297	4095
116	344064	371.208	300	4095
117	344064	370.772	299	4095
118	344064	370.348	296	4095
119	344064	344.080	289	1425
120	344064	343.835	289	1440
121	344064	343.285	292	1356
122	344064	342.739	287	1300
123	344064	342.368	281	1311
124	344064	341.917	289	1359
125	344064	340.807	286	1260
126	344064	339.884	286	1270
127	344064	339.529	284	1325
128	344064	467.428	360	2503
129	344064	578.553	428	3544
130	344064	627.050	459	4037
131	344064	655.042	473	4095
132	344064	673.662	494	4095
133	344064	686.895	499	4095
134	344064	698.779	500	4095
135	344064	707.577	507	4095
136	344064	715.836	518	4095
137	344064	722.577	520	4095
138	344064	728.944	526	4095
139	344064	732.465	519	4095
140	344064	737.085	527	4095
141	344064	739.384	528	4095
142	344064	742.116	525	4095
143	344064	743.419	531	4095
144	344064	745.147	531	4095
145	344064	745.490	534	4095
146	344064	746.845	527	4095
147	344064	747.629	531	4095
148	344064	748.015	530	4095
149	344064	749.605	536	4095
150	344064	752.253	537	4095
151	344064	750.144	528	4095
152	344064	751.337	542	4095
153	344064	751.086	532	4095
154	344064	751.913	533	4095
155	344064	752.684	536	4095
156	344064	753.054	531	4095
157	344064	753.971	541	4095
158	344064	754.488	540	4095
159	344064	755.461	545	4095
160	344064	756.675	540	4095
161	344064	756.495	540	4095
162	344064	756.293	541	4095
163	344064	756.712	532	4095
164	344064	759.035	545	4095
165	344064	758.924	546	4095
166	344064	760.458	543	4095
167	344064	760.362	539	4095
168	344064	760.825	543	4095
169	344064	761.274	552	4095
170	344064	761.344	541	4095
171	344064	761.686	539	4095
172	344064	761.684	547	4095
173	344064	761.377	536	4095
174	344064	762.912	545	4095
175	344064	763.268	545	4095
176	344064	763.101	542	4095
177	344064	763.327	543	4095
178	344064	763.679	541	4095
179	344064	763.947	548	4095
180	344064	764.122	547	4095
181	344064	768.298	551	4095
182	344064	764.979	550	4095
183	344064	765.694	550	4095
184	344064	765.643	539	4095
185	344064	765.628	545	4095
186	344064	766.786	550	4095
187	344064	768.144	552	4095
188	344064	766.877	556	4095
189	344064	773.059	555	4095
190	344064	766.099	548	4095
191	344064	766.635	552	4095
192	344064	767.138	554	4095
193	344064	766.749	552	4095
194	344064	768.319	546	4095
195	344064	767.554	549	4095
196	344064	768.422	554	4095
197	344064	790.490	628	4095
198	344064	790.785	636	4095
199	344064	791.524	631	4095
200	344064	792.172	633	4095
201	344064	793.167	639	4095
202	344064	675.481	537	4095
203	344064	675.380	542	4095
204	344064	674.610	539	4095
205	344064	674.965	544	4095
206	344064	674.617	538	4095
207	344064	450.394	372	4095
208	344064	449.137	368	4095
209	344064	449.411	373	4095
210	344064	449.145	372	4095
211	344064	449.281	370	4095
212	344064	372.936	316	3750
213	344064	373.381	316	3615
214	344064	373.795	318	3702
215	344064	373.306	320	3670
216	344064	372.941	317	3564
217	344064	340.619	294	3352
218	344064	340.406	292	3372
219	344064	340.131	295	3313
220	344064	339.663	291	3389
221	344064	339.261	293	3341
222	344064	338.869	289	3344
223	344064	338.060	291	3261
224	344064	336.934	289	3380
225	344064	336.629	288	3258
226	344064	519.748	437	4095
227	344064	616.794	510	4095
228	344064	656.165	548	4095
229	344064	680.476	564	4095
230	344064	695.091	571	4095
231	344064	706.202	583	4095
232	344064	716.248	583	4095
233	344064	723.522	600	4095
234	344064	732.431	600	4095
235	344064	736.622	606	4095
236	344064	741.166	603	4095
237	344064	744.048	612	4095
238	344064	747.656	614	4095
239	344064	750.007	614	4095
240	344064	752.159	621	4095
241	344064	753.038	611	4095
242	344064	753.574	620	4095
243	344064	754.288	618	4095
244	344064	755.671	625	4095
245	344064	756.147	616	4095
246	344064	755.912	618	4095
247	344064	757.755	625	4095
248	344064	759.277	617	4095
249	344064	757.853	621	4095
250	344064	758.464	618	4095
251	344064	758.385	627	4095
252	344064	759.809	626	4095
253	344064	759.589	621	4095
254	344064	759.586	619	4095
255	344064	761.575	618	4095
256	344064	761.918	617	4095
257	344064	763.215	623	4095
258	344064	764.193	626	4095
259	344064	763.167	626	4095
260	344064	762.914	624	4095
261	344064	763.221	617	4095
262	344064	765.388	627	4095
263	344064	765.006	612	4095
264	344064	766.203	632	4095
265	344064	766.385	627	4095
266	344064	766.787	620	4095
267	344064	767.157	628	4095
268	344064	767.027	625	4095
269	344064	766.870	627	4095
270	344064	767.027	633	4095
271	344064	767.250	628	4095
272	344064	768.149	626	4095
273	344064	768.872	630	4095
274	344064	768.390	623	4095
275	344064	768.324	633	4095
276	344064	768.919	628	4095
277	344064	769.154	632	4095
278	344064	769.212	634	4095
279	344064	771.882	635	4095
280	344064	770.119	630	4095
281	344064	770.467	634	4095
282	344064	771.210	625	4095
283	344064	770.370	634	4095
284	344064	772.711	624	4095
285	344064	772.347	637	4095
286	344064	771.882	637	4095
287	344064	776.294	642	4095
288	344064	770.656	637	4095
289	344064	771.331	635	4095
290	344064	773.680	627	4095
291	344064	771.748	640	4095
292	344064	773.146	633	4095
293	344064	772.047	636	4095
294	344064	772.992	620	4095
295	344064	853.332	584	4095
296	344064	854.373	571	4095
297	344064	854.874	583	4095
298	344064	855.676	582	4095
299	344064	857.249	586	4095
300	344064	706.555	466	4095
301	344064	706.661	463	4095
302	344064	706.322	460	4095
303	344064	706.357	463	4095
304	344064	706.100	460	4095
305	344064	466.474	331	4095
306	344064	465.664	331	4043
307	344064	466.042	332	3678
308	344064	465.540	333	3471
309	344064	465.665	331	3405
310	344064	383.846	288	2315
311	344064	383.977	290	2320
312	344064	384.248	288	2257
313	344064	383.826	287	2317
314	344064	383.736	289	2424
315	344064	353.871	287	3568
316	344064	353.711	288	3671
317	344064	353.716	291	4061
318	344064	352.661	289	4095
319	344064	352.367	290	4095
320	344064	351.909	284	4095
321	344064	351.157	288	4095
322	344064	350.094	289	4095
323	344064	349.585	286	4095
324	344064	580.737	418	4095
325	344064	678.820	480	4095
326	344064	717.704	506	4095
327	344064	741.463	514	4095
328	344064	756.764	525	4095
329	344064	768.412	530	4095
330	344064	778.359	534	4095
331	344064	785.417	546	4095
332	344064	794.176	546	4095
333	344064	800.118	553	4095
334	344064	803.513	558	4095
335	344064	806.563	551	4095
336	344064	809.673	561	4095
337	344064	811.527	561	4095
338	344064	814.255	561	4095
339	344064	815.168	547	4095
340	344064	816.314	561	4095
341	344064	816.222	566	4095
342	344064	817.068	563	4095
343	344064	817.875	556	4095
344	344064	818.031	566	4095
345	344064	818.729	557	4095
346	344064	820.474	561	4095
347	344064	819.684	549	4095
348	344064	819.943	560	4095
349	344064	820.121	563	4095
350	344064	821.161	565	4095
351	344064	821.614	562	4095
352	344064	820.870	566	4095
353	344064	822.956	571	4095
354	344064	824.087	561	4095
355	344064	825.201	564	4095
356	344064	827.575	557	4095
357	344064	824.551	568	4095
358	344064	824.506	568	4095
359	344064	824.137	561	4095
360	344064	827.180	565	4095
361	344064	826.686	557	4095
362	344064	828.214	565	4095
363	344064	828.181	571	4095
364	344064	828.606	565	4095
365	344064	828.853	568	4095
366	344064	827.850	568	4095
367	344064	829.331	562	4095
368	344064	828.419	560	4095
369	344064	828.948	567	4095
370	344064	829.808	563	4095
371	344064	830.291	570	4095
372	344064	829.806	565	4095
373	344064	830.098	565	4095
374	344064	830.291	561	4095
375	344064	830.720	565	4095
376	344064	830.820	568	4095
377	344064	833.362	569	4095
378	344064	833.651	573	4095
379	344064	832.094	569	4095
380	344064	832.433	570	4095
381	344064	832.218	570	4095
382	344064	833.179	572	4095
383	344064	833.810	567	4095
384	344064	833.328	565	4095
385	344064	837.212	566	4095
386	344064	831.974	569	4095
387	344064	832.758	570	4095
388	344064	833.898	575	4095
389	344064	833.210	571	4095
390	344064	835.372	570	4095
391	344064	833.244	567	4095
392	344064	834.098	570	4095
393	344064	835.086	647	4095
394	344064	836.836	651	4095
395	344064	838.143	638	4095
396	344064	838.028	650	4095
397	344064	838.706	654	4095
398	344064	684.764	549	4095
399	344064	684.499	552	4095
400	344064	683.731	553	4095
401	344064	684.315	553	4095
402	344064	683.705	550	4095
403	344064	456.927	391	4095
404	344064	456.162	388	4095
405	344064	456.545	391	4095
406	344064	456.029	385	4095
407	344064	456.640	387	4095
408	344064	378.290	329	4095
409	344064	378.491	329	4095
410	344064	378.713	329	4095
411	344064	378.439	324	4095
412	344064	378.082	328	4095
413	344064	349.819	291	4095
414	344064	349.742	290	4095
415	344064	350.075	291	4095
416	344064	348.838	291	4095
417	344064	348.403	294	4095
418	344064	347.890	285	4095
419	344064	347.019	292	4095
420	344064	345.957	291	4095
421	344064	345.395	290	4095
422	344064	567.140	449	4095
423	344064	659.379	517	4095
424	344064	697.078	540	4095
425	344064	719.953	559	4095
426	344064	734.839	569	4095
427	344064	747.952	578	4095
428	344064	759.278	586	4095
429	344064	764.261	596	4095
430	344064	772.570	602	4095
431	344064	777.558	596	4095
432	344064	781.810	600	4095
433	344064	784.629	602	4095
434	344064	788.121	601	4095
435	344064	790.382	611	4095
436	344064	792.350	609	4095
437	344064	793.005	612	4095
438	344064	794.544	602	4095
439	344064	794.408	616	4095
440	344064	795.065	609	4095
441	344064	794.645	602	4095
442	344064	795.163	594	4095
443	344064	796.698	613	4095
444	344064	797.384	619	4095
445	344064	799.352	613	4095
446	344064	797.022	615	4095
447	344064	797.922	617	4095
448	344064	798.456	597	4095
449	344064	799.213	609	4095
450	344064	799.912	614	4095
451	344064	800.186	606	4095
452	344064	801.129	614	4095
453	344064	802.018	617	4095
454	344064	803.882	621	4095
455	344064	802.969	618	4095
456	344064	802.052	618	4095
457	344064	801.096	604	4095
458	344064	803.794	626	4095
459	344064	804.056	617	4095
460	344064	804.917	623	4095
461	344064	805.104	626	4095
462	344064	805.762	610	4095
463	344064	805.652	617	4095
464	344064	804.885	621	4095
465	344064	806.559	627	4095
466	344064	805.922	627	4095
467	344064	806.362	626	4095
468	344064	806.711	623	4095
469	344064	807.030	625	4095
470	344064	807.222	622	4095
471	344064	807.047	620	4095
472	344064	806.725	620	4095
473	344064	807.204	612	4095
474	344064	808.184	624	4095
475	344064	809.636	620	4095
476	344064	812.819	625	4095
477	344064	808.589	622	4095
478	344064	808.684	627	4095
479	344064	808.518	620	4095
480	344064	809.616	624	4095
481	344064	810.268	629	4095
482	344064	810.075	626	4095
483	344064	812.914	631	4095
484	344064	809.111	625	4095
485	344064	809.624	618	4095
486	344064	810.300	622	4095
487	344064	809.890	612	4095
488	344064	812.681	617	4095
489	344064	810.148	626	4095
490	344064	810.829	618	4095
491	344064	793.366	601	4095
492	344064	794.226	588	4095
493	344064	795.429	599	4095
494	344064	795.383	598	4095
495	344064	796.253	601	4095
496	344064	642.269	508	4095
497	344064	642.431	513	4095
498	344064	641.480	508	4095
499	344064	642.145	504	4095
500	344064	640.812	508	4095
501	344064	440.977	359	2794
502	344064	440.712	360	2860
503	344064	440.970	361	2810
504	344064	440.590	360	2785
505	344064	440.926	366	2777
506	344064	369.325	313	1881
507	344064	369.388	313	1904
508	344064	369.550	309	1868
509	344064	369.773	314	1890
510	344064	369.046	313	1902
511	344064	342.730	283	2146
512	344064	342.511	283	2031
513	344064	342.517	286	2008
514	344064	341.704	285	2008
515	344064	341.232	282	2017
516	344064	340.574	284	2028
517	344064	339.878	283	2047
518	344064	338.922	283	2064
519	344064	338.379	281	2051
520	344064	504.092	394	4095
521	344064	600.527	458	4095
522	344064	641.438	487	4095
523	344064	665.422	510	4095
524	344064	682.702	523	4095
525	344064	695.973	529	4095
526	344064	706.554	537	4095
527	344064	713.834	546	4095
528	344064	722.051	549	4095
529	344064	728.269	555	4095
530	344064	732.661	558	4095
531	344064	736.036	561	4095
532	344064	739.642	563	4095
533	344064	742.132	564	4095
534	344064	744.241	566	4095
535	344064	744.896	563	4095
536	344064	747.582	570	4095
537	344064	746.676	570	4095
538	344064	747.102	568	4095
539	344064	747.679	560	4095
540	344064	748.068	569	4095
541	344064	749.161	570	4095
542	344064	749.828	569	4095
543	344064	754.203	573	4095
544	344064	749.928	572	4095
545	344064	750.450	571	4095
546	344064	751.725	570	4095
547	344064	752.256	569	4095
548	344064	752.705	567	4095
549	344064	753.013	572	4095
550	344064	754.036	572	4095
551	344064	755.503	573	4095
552	344064	756.839	575	4095
553	344064	757.182	567	4095
554	344064	755.468	574	4095
555	344064	755.259	570	4095
556	344064	757.723	579	4095
557	344064	757.994	578	4095
558	344064	758.525	566	4095
559	344064	761.011	578	4095
560	344064	759.415	577	4095
561	344064	759.479	576	4095
562	344064	759.020	576	4095
563	344064	760.427	580	4095
564	344064	759.685	576	4095
565	344064	761.550	576	4095
566	344064	760.853	578	4095
567	344064	761.206	576	4095
568	344064	761.491	581	4095
569	344064	762.467	579	4095
570	344064	761.585	581	4095
571	344064	761.812	572	4095
572	344064	762.105	579	4095
573	344064	763.978	570	4095
574	344064	767.883	584	4095
575	344064	763.079	575	4095
576	344064	763.108	578	4095
577	344064	764.478	579	4095
578	344064	764.755	581	4095
579	344064	764.607	578	4095
580	344064	764.301	583	4095
581	344064	766.414	581	4095
582	344064	763.553	577	4095
583	344064	764.198	582	4095
584	344064	764.640	579	4095
585	344064	764.525	582	4095
586	344064	767.221	585	4095
587	344064	764.878	584	4095
588	344064	765.332	579	4095
589	344064	874.905	552	4095
590	344064	876.217	549	4095
591	344064	877.184	544	4095
592	344064	877.017	551	4095
593	344064	877.377	537	4095
594	344064	698.630	475	4095
595	344064	698.598	473	4095
596	344064	697.737	470	4095
597	344064	698.219	471	4095
598	344064	696.685	476	4095
599	344064	467.749	340	4095
600	344064	467.060	336	4095
601	344064	467.475	342	4095
602	344064	467.032	341	4095
603	344064	467.482	333	4095
604	344064	386.178	296	3117
605	344064	386.273	298	3204
606	344064	386.424	289	3054
607	344064	386.173	293	3001
608	344064	385.810	293	3127
609	344064	363.530	277	3292
610	344064	362.348	279	3246
611	344064	362.325	277	3155
612	344064	361.354	280	3108
613	344064	361.003	277	3201
614	344064	360.175	275	3379
615	344064	358.938	280	3280
616	344064	358.257	282	3509
617	344064	357.542	284	3049
618	344064	469.835	355	4095
619	344064	507.558	377	4095
620	344064	519.548	394	4095
621	344064	526.139	399	4095
622	344064	530.700	405	4095
623	344064	534.663	403	4095
624	344064	540.865	410	4095
625	344064	539.961	409	4095
626	344064	543.131	409	4095
627	344064	544.732	416	4095
628	344064	546.109	416	4095
629	344064	546.138	410	4095
630	344064	546.749	412	4095
631	344064	547.157	420	4095
632	344064	547.207	414	4095
633	344064	546.084	414	4095
634	344064	546.280	411	4095
635	344064	545.166	416	4095
636	344064	544.803	412	4095
637	344064	544.126	414	4095
638	344064	543.680	409	4095
639	344064	544.646	415	4095
640	344064	543.442	410	4095
641	344064	545.638	416	4095
642	344064	542.543	404	4095
643	344064	542.436	413	4095
644	344064	542.509	409	4095
645	344064	542.893	409	4095
646	344064	542.223	412	4095
647	344064	542.416	411	4095
648	344064	542.306	412	4095
649	344064	543.195	411	4095
650	344064	543.271	412	4095
651	344064	543.038	411	4095
652	344064	542.361	406	4095
653	344064	541.704	405	4095
654	344064	543.020	416	4095
655	344064	543.063	405	4095
656	344064	542.844	411	4095
657	344064	543.779	411	4095
658	344064	542.949	407	4095
659	344064	542.729	411	4095
660	344064	542.230	408	4095
661	344064	542.856	409	4095
662	344064	542.531	411	4095
663	344064	543.147	407	4095
664	344064	542.985	408	4095
665	344064	542.561	414	4095
666	344064	542.534	404	4095
667	344064	542.742	407	4095
668	344064	542.379	413	4095
669	344064	542.324	410	4095
670	344064	542.599	412	4095
671	344064	543.068	411	4095
672	344064	545.417	414	4095
673	344064	542.710	408	4095
674	344064	542.611	407	4095
675	344064	542.623	406	4095
676	344064	542.838	411	4095
677	344064	542.646	410	4095
678	344064	543.008	412	4095
679	344064	543.551	412	4095
680	344064	542.121	412	4095
681	344064	541.991	410	4095
682	344064	542.041	415	4095
683	344064	542.247	409	4095
684	344064	543.665	408	4095
685	344064	542.753	408	4095
686	344064	542.249	409	4095
687	344064	832.624	666	4095
688	344064	834.278	676	4095
689	344064	834.769	675	4095
690	344064	834.614	671	4095
691	344064	835.241	681	4095
692	344064	712.148	578	4095
693	344064	711.695	576	4095
694	344064	710.452	570	4095
695	344064	711.232	575	4095
696	344064	710.200	567	4095
697	344064	469.257	393	2747
698	344064	468.918	396	2741
699	344064	469.357	394	2576
700	344064	468.883	396	2621
701	344064	469.274	398	2595
702	344064	386.479	328	1752
703	344064	386.682	336	1721
704	344064	386.699	333	1695
705	344064	386.722	333	1658
706	344064	386.431	337	1702
707	344064	352.075	310	2613
708	344064	351.226	308	2601
709	344064	351.130	306	2798
710	344064	350.366	304	2999
711	344064	350.090	303	3032
712	344064	349.317	305	2532
713	344064	348.587	306	2860
714	344064	347.533	304	2850
715	344064	346.989	302	2664
716	344064	472.122	395	4095
717	344064	497.217	413	4095
718	344064	505.495	419	4095
719	344064	510.289	413	4095
720	344064	513.744	427	4095
721	344064	516.652	422	4095
722	344064	520.214	429	4095
723	344064	520.898	433	4095
724	344064	523.193	435	4095
725	344064	524.618	431	4095
726	344064	525.665	439	4095
727	344064	525.503	436	4095
728	344064	526.697	427	4095
729	344064	526.652	432	4095
730	344064	526.630	437	4095
731	344064	525.801	434	4095
732	344064	526.076	433	4095
733	344064	524.831	438	4095
734	344064	524.604	433	4095
735	344064	523.835	424	4095
736	344064	523.434	422	4095
737	344064	525.137	438	4095
738	344064	523.307	436	4095
739	344064	524.416	434	4095
740	344064	522.254	425	4095
741	344064	522.023	425	4095
742	344064	522.455	430	4095
743	344064	522.394	423	4095
744	344064	522.653	433	4095
745	344064	521.712	426	4095
746	344064	521.891	423	4095
747	344064	522.624	435	4095
748	344064	522.682	428	4095
749	344064	522.184	433	4095
750	344064	521.682	426	4095
751	344064	521.202	422	4095
752	344064	522.313	431	4095
753	344064	522.393	434	4095
754	344064	522.412	433	4095
755	344064	522.708	433	4095
756	344064	522.599	433	4095
757	344064	523.117	432	4095
758	344064	521.803	427	4095
759	344064	524.711	433	4095
760	344064	522.076	431	4095
761	344064	522.473	430	4095
762	344064	522.282	424	4095
763	344064	522.535	436	4095
764	344064	521.768	433	4095
765	344064	521.893	429	4095
766	344064	521.545	432	4095
767	344064	521.786	433	4095
768	344064	521.956	429	4095
769	344064	522.623	431	4095
770	344064	524.036	436	4095
771	344064	522.072	435	4095
772	344064	523.537	431	4095
773	344064	522.138	431	4095
774	344064	522.130	432	4095
775	344064	522.002	427	4095
776	344064	522.112	425	4095
777	344064	522.421	428	4095
778	344064	521.373	433	4095
779	344064	521.414	429	4095
780	344064	521.492	433	4095
781	344064	521.681	424	4095
782	344064	522.807	431	4095
783	344064	521.575	436	4095
784	344064	521.842	438	4095
785	344064	828.954	534	4095
786	344064	830.211	542	4095
787	344064	831.047	542	4095
788	344064	831.131	534	4095
789	344064	831.783	533	4095
790	344064	689.410	448	4095
791	344064	689.514	438	4095
792	344064	689.081	443	4095
793	344064	689.199	440	4095
794	344064	687.856	443	4095
795	344064	454.906	327	4095
796	344064	454.536	327	4095
797	344064	455.155	322	4095
798	344064	454.640	322	4095
799	344064	454.919	327	4095
800	344064	376.510	284	3998
801	344064	376.777	286	3953
802	344064	376.794	286	3978
803	344064	376.818	286	3955
804	344064	376.557	286	3980
805	344064	350.563	287	3816
806	344064	350.260	286	3729
807	344064	349.912	285	3994
808	344064	349.166	292	4095
809	344064	348.903	284	3731
810	344064	348.676	289	3930
811	344064	347.458	289	3962
812	344064	346.850	285	4095
813	344064	346.248	288	4095
814	344064	475.765	352	4095
815	344064	495.582	366	4095
816	344064	503.280	370	4095
817	344064	506.771	374	4095
818	344064	509.254	376	4095
819	344064	511.977	369	4095
820	344064	515.269	378	4095
821	344064	516.345	376	4095
822	344064	517.685	380	4095
823	344064	518.953	379	4095
824	344064	519.845	380	4095
825	344064	519.898	384	4095
826	344064	520.966	376	4095
827	344064	520.755	379	4095
828	344064	524.256	384	4095
829	344064	520.294	378	4095
830	344064	519.989	375	4095
831	344064	519.160	383	4095
832	344064	518.762	377	4095
833	344064	518.134	375	4095
834	344064	517.800	380	4095
835	344064	519.827	384	4095
836	344064	517.492	378	4095
837	344064	517.930	376	4095
838	344064	516.556	369	4095
839	344064	516.240	377	4095
840	344064	516.536	373	4095
841	344064	516.157	380	4095
842	344064	516.741	382	4095
843	344064	517.277	378	4095
844	344064	516.070	377	4095
845	344064	516.561	375	4095
846	344064	516.096	373	4095
847	344064	516.392	372	4095
848	344064	515.912	374	4095
849	344064	515.415	377	4095
850	344064	516.650	372	4095
851	344064	516.385	375	4095
852	344064	516.516	377	4095
853	344064	516.936	374	4095
854	344064	517.563	378	4095
855	344064	516.526	377	4095
856	344064	515.675	371	4095
857	344064	517.195	378	4095
858	344064	515.928	376	4095
859	344064	516.296	377	4095
860	344064	516.110	375	4095
861	344064	516.020	375	4095
862	344064	515.893	375	4095
863	344064	515.503	376	4095
864	344064	515.602	375	4095
865	344064	515.720	378	4095
866	344064	515.558	372	4095
867	344064	516.529	381	4095
868	344064	517.095	377	4095
869	344064	516.026	376	4095
870	344064	516.954	380	4095
871	344064	515.914	378	4095
872	344064	515.994	381	4095
873	344064	515.931	370	4095
874	344064	516.063	376	4095
875	344064	516.012	377	4095
876	344064	515.235	368	4095
877	344064	515.018	375	4095
878	344064	515.091	374	4095
879	344064	515.293	378	4095
880	344064	517.490	371	4095
881	344064	515.395	375	4095
882	344064	515.361	377	4095
883	344064	805.188	536	4095
884	344064	805.498	529	4095
885	344064	806.128	525	4095
886	344064	806.441	529	4095
887	344064	806.187	531	4095
888	344064	686.838	490	4095
889	344064	686.649	488	4095
890	344064	685.839	497	4095
891	344064	685.752	488	4095
892	344064	685.326	497	4095
893	344064	454.319	353	3157
894	344064	453.976	356	3269
895	344064	454.384	354	3538
896	344064	454.393	355	3323
897	344064	454.577	350	3420
898	344064	376.730	306	2065
899	344064	376.996	308	2110
900	344064	377.022	312	2142
901	344064	377.105	311	2061
902	344064	376.796	309	2051
903	344064	346.593	289	1966
904	344064	346.061	287	2045
905	344064	345.806	288	2226
906	344064	345.333	289	2190
907	344064	345.017	288	2164
908	344064	344.571	287	2007
909	344064	343.530	286	2371
910	344064	342.885	287	2277
911	344064	342.464	287	2214
912	344064	463.042	354	4095
913	344064	484.989	365	4095
914	344064	494.465	376	4095
915	344064	497.086	378	4095
916	344064	499.899	381	4095
917	344064	502.244	380	4095
918	344064	505.780	382	4095
919	344064	506.648	379	3866
920	344064	508.632	385	3981
921	344064	509.884	381	3912
922	344064	510.946	379	3427
923	344064	510.922	382	3840
924	344064	511.830	385	4095
925	344064	511.962	385	4095
926	344064	514.919	387	4095
927	344064	511.929	380	4095
928	344064	511.098	384	4095
929	344064	510.289	384	4095
930	344064	510.090	381	4095
931	344064	509.245	383	4095
932	344064	509.055	383	4095
933	344064	510.521	382	4095
934	344064	508.446	378	4095
935	344064	508.945	377	4095
936	344064	508.220	380	4095
937	344064	507.687	384	4095
938	344064	507.939	382	4095
939	344064	507.677	381	4095
940	344064	507.683	382	4095
941	344064	507.917	386	4095
942	344064	507.987	378	4095
943	344064	508.050	383	4095
944	344064	508.052	385	4095
945	344064	507.858	384	4095
946	344064	507.177	381	4095
947	344064	506.887	376	4095
948	344064	508.211	383	4095
949	344064	507.935	380	4095
950	344064	508.028	374	4095
951	344064	508.286	383	4095
952	344064	508.749	375	4095
953	344064	508.140	381	4095
954	344064	507.321	385	4095
955	344064	508.221	381	4095
956	344064	507.676	380	4095
957	344064	507.646	382	4095
958	344064	510.018	380	4095
959	344064	507.707	381	4095
960	344064	507.578	382	4095
961	344064	507.198	381	4095
962	344064	507.523	383	4095
963	344064	507.149	382	4095
964	344064	507.542	381	4095
965	344064	508.045	382	4095
966	344064	508.777	385	4095
967	344064	507.695	381	4095
968	344064	508.350	380	4095
969	344064	507.656	376	4095
970	344064	507.810	381	4095
971	344064	507.603	380	4095
972	344064	507.824	382	4095
973	344064	507.574	378	4095
974	344064	506.959	383	4095
975	344064	506.712	381	4095
976	344064	507.401	379	4095
977	344064	507.031	379	4095
978	344064	508.971	383	4095
979	344064	507.374	384	4095
980	344064	507.329	382	4095
981	344064	855.954	705	4095
982	344064	856.761	716	4095
983	344064	857.947	718	4095
984	344064	857.861	708	4095
985	344064	857.789	714	4095
986	344064	726.485	549	2733
987	344064	726.117	548	2827
988	344064	725.684	546	2726
989	344064	725.161	543	2652
990	344064	724.680	550	2812
991	344064	478.326	385	1417
992	344064	477.552	385	1394
993	344064	477.765	383	1321
994	344064	477.660	380	1356
995	344064	478.103	383	1350
996	344064	393.318	321	821
997	344064	392.882	325	807
998	344064	393.706	325	849
999	344064	392.913	325	811
1000	344064	392.613	325	821
1001	344064	357.249	288	1084
1002	344064	356.655	284	1042
1003	344064	356.272	289	994
1004	344064	355.793	291	1069
1005	344064	355.405	286	1101
1006	344064	354.579	286	1057
1007	344064	353.325	284	1095
1008	344064	352.775	287	1020
1009	344064	352.092	286	1027
1010	344064	456.231	341	1625
1011	344064	492.904	365	1866
1012	344064	507.924	381	1902
1013	344064	512.145	381	1977
1014	344064	516.118	384	1659
1015	344064	519.649	385	1713
1016	344064	523.057	390	1675
1017	344064	524.985	390	1554
1018	344064	527.515	395	1381
1019	344064	529.298	391	1455
1020	344064	530.543	392	1573
1021	344064	531.977	395	1629
1022	344064	532.462	396	1757
1023	344064	532.905	394	1793
1024	344064	533.631	396	1731
1025	344064	532.551	390	1879
1026	344064	531.627	395	2111
1027	344064	530.844	394	2147
1028	344064	530.389	391	2128
1029	344064	529.615	398	1911
1030	344064	529.697	393	2040
1031	344064	530.635	396	2013
1032	344064	529.258	394	1920
1033	344064	529.721	389	1856
1034	344064	530.286	395	1955
1035	344064	528.449	389	1984
1036	344064	528.724	391	1882
1037	344064	529.446	397	2009
1038	344064	528.307	388	2018
1039	344064	530.207	390	2062
1040	344064	528.478	393	2095
1041	344064	528.811	392	2042
1042	344064	528.757	390	2000
1043	344064	528.600	393	1899
1044	344064	528.088	395	2041
1045	344064	527.660	388	1945
1046	344064	529.298	394	1921
1047	344064	528.694	395	2006
1048	344064	528.698	393	1973
1049	344064	529.196	390	1787
1050	344064	529.640	389	1925
1051	344064	528.986	390	1862
1052	344064	528.370	393	1889
1053	344064	528.714	396	1972
1054	344064	528.621	395	1855
1055	344064	529.602	397	1908
1056	344064	530.050	392	1868
1057	344064	528.877	390	1804
1058	344064	528.513	395	1676
1059	344064	528.281	396	1779
1060	344064	528.595	385	1644
1061	344064	528.101	390	1713
1062	344064	531.539	396	1698
1063	344064	529.258	388	1636
1064	344064	529.337	391	1845
1065	344064	528.668	390	1702
1066	344064	529.295	395	1746
1067	344064	528.659	393	1641
1068	344064	528.919	392	1751
1069	344064	528.721	387	1821
1070	344064	529.158	395	1629
1071	344064	528.605	386	1696
1072	344064	528.051	389	1773
1073	344064	527.844	389	1953
1074	344064	528.655	394	1712
1075	344064	528.043	394	1802
1076	344064	530.066	389	1826
1077	344064	528.564	389	1915
1078	344064	528.414	395	1881
1079	344064	843.261	651	4095
1080	344064	846.161	655	4095
1081	344064	847.833	656	4095
1082	344064	847.951	652	4095
1083	344064	848.580	650	4095
1084	344064	693.876	568	4095
1085	344064	693.611	568	4095
1086	344064	692.992	573	4095
1087	344064	692.433	565	4095
1088	344064	692.542	563	4095
1089	344064	469.624	398	4095
1090	344064	469.073	398	4095
1091	344064	468.969	400	4095
1092	344064	468.922	397	4095
1093	344064	469.116	399	4095
1094	344064	389.238	337	4095
1095	344064	389.156	336	4095
1096	344064	389.156	335	4095
1097	344064	389.036	337	4095
1098	344064	388.620	333	4095
1099	344064	356.673	310	4095
1100	344064	355.949	312	4095
1101	344064	355.574	312	4095
1102	344064	354.957	310	4095
1103	344064	354.401	310	4095
1104	344064	353.459	309	4095
1105	344064	352.047	311	4095
1106	344064	351.349	304	4095
1107	344064	350.515	307	4095
1108	344064	413.654	356	4095
1109	344064	459.998	387	4095
1110	344064	481.401	409	4095
1111	344064	488.751	414	4095
1112	344064	494.561	418	4095
1113	344064	498.844	421	4095
1114	344064	502.753	427	4095
1115	344064	505.182	419	4095
1116	344064	508.252	424	4095
1117	344064	510.982	428	4095
1118	344064	513.072	429	4095
1119	344064	514.944	428	4095
1120	344064	515.898	433	4095
1121	344064	516.631	437	4095
1122	344064	518.104	433	4095
1123	344064	517.786	434	4095
1124	344064	517.891	437	4095
1125	344064	517.142	437	4095
1126	344064	517.032	434	4095
1127	344064	516.783	430	4095
1128	344064	517.020	423	4095
1129	344064	518.358	431	4095
1130	344064	517.804	436	4095
1131	344064	518.315	433	4095
1132	344064	519.820	440	4095
1133	344064	517.610	428	4095
1134	344064	518.067	431	4095
1135	344064	518.119	433	4095
1136	344064	517.540	435	4095
1137	344064	518.825	432	4095
1138	344064	517.927	431	4095
1139	344064	518.930	429	4095
1140	344064	518.462	431	4095
1141	344064	518.320	438	4095
1142	344064	517.915	432	4095
1143	344064	517.560	433	4095
1144	344064	518.833	432	4095
1145	344064	518.653	435	4095
1146	344064	518.871	436	4095
1147	344064	519.148	435	4095
1148	344064	519.465	434	4095
1149	344064	519.040	437	4095
1150	344064	518.606	433	4095
1151	344064	518.891	435	4095
1152	344064	518.488	436	4095
1153	344064	519.040	436	4095
1154	344064	519.596	434	4095
1155	344064	519.062	433	4095
1156	344064	518.811	433	4095
1157	344064	518.368	435	4095
1158	344064	518.652	435	4095
1159	344064	518.655	433	4095
1160	344064	519.867	435	4095
1161	344064	519.667	430	4095
1162	344064	522.870	437	4095
1163	344064	519.325	432	4095
1164	344064	519.442	433	4095
1165	344064	519.063	434	4095
1166	344064	519.330	436	4095
1167	344064	519.094	435	4095
1168	344064	519.707	436	4095
1169	344064	519.048	433	4095
1170	344064	518.773	436	4095
1171	344064	518.625	431	4095
1172	344064	518.758	433	4095
1173	344064	518.712	430	4095
1174	344064	520.489	433	4095
1175	344064	519.237	429	4095
1176	344064	519.293	437	4095
1177	344064	861.492	640	4095
1178	344064	862.872	645	4095
1179	344064	863.469	647	4095
1180	344064	863.117	647	4095
1181	344064	863.439	654	4095
1182	344064	706.606	507	4095
1183	344064	706.007	507	4095
1184	344064	705.784	505	4095
1185	344064	705.165	505	4095
1186	344064	705.513	512	4095
1187	344064	473.572	370	4095
1188	344064	473.315	361	3810
1189	344064	473.399	370	3679
1190	344064	473.483	362	3757
1191	344064	473.504	363	3665
1192	344064	391.685	321	2211
1193	344064	391.454	320	2251
1194	344064	391.830	323	2259
1195	344064	391.241	320	2090
1196	344064	390.894	316	2118
1197	344064	357.162	311	2329
1198	344064	356.605	308	2347
1199	344064	356.209	309	2413
1200	344064	355.342	308	2384
1201	344064	355.030	308	2457
1202	344064	353.966	305	2342
1203	344064	352.687	305	2624
1204	344064	351.855	303	2443
1205	344064	350.944	302	2534
1206	344064	388.425	331	3366
1207	344064	410.498	344	3965
1208	344064	419.374	353	3827
1209	344064	422.412	354	3817
1210	344064	424.792	355	4035
1211	344064	426.936	360	3917
1212	344064	429.090	358	3985
1213	344064	430.372	361	3157
1214	344064	432.251	363	3194
1215	344064	433.210	361	3143
1216	344064	434.376	366	3200
1217	344064	434.810	363	3230
1218	344064	434.830	367	3403
1219	344064	435.653	366	3531
1220	344064	434.579	360	4095
1221	344064	433.926	361	4005
1222	344064	432.857	362	4095
1223	344064	431.879	360	4095
1224	344064	431.943	362	4095
1225	344064	430.847	363	4004
1226	344064	430.616	362	4077
1227	344064	430.665	359	4095
1228	344064	430.068	365	3996
1229	344064	429.838	362	4095
1230	344064	430.340	362	4095
1231	344064	429.221	354	4095
1232	344064	429.335	362	4095
1233	344064	428.964	360	4095
1234	344064	428.856	364	4095
1235	344064	429.443	359	4095
1236	344064	428.852	362	4095
1237	344064	429.220	362	3809
1238	344064	429.130	361	4095
1239	344064	428.869	361	4095
1240	344064	428.414	354	3961
1241	344064	428.692	360	4054
1242	344064	429.201	362	3947
1243	344064	428.624	362	3864
1244	344064	428.852	362	4008
1245	344064	428.914	365	3936
1246	344064	428.920	362	4093
1247	344064	428.662	361	3953
1248	344064	428.196	361	3858
1249	344064	428.292	361	3856
1250	344064	428.371	358	3756
1251	344064	428.300	358	4085
1252	344064	428.739	359	4058
1253	344064	428.306	359	4031
1254	344064	428.136	359	4025
1255	344064	427.984	357	4095
1256	344064	428.104	360	4006
1257	344064	427.795	355	4095
1258	344064	428.576	361	4095
1259	344064	428.544	362	3891
1260	344064	429.534	361	3894
1261	344064	428.156	359	4095
1262	344064	428.128	356	4095
1263	344064	427.959	359	4095
1264	344064	428.016	360	4025
1265	344064	427.887	354	3957
1266	344064	427.900	360	4014
1267	344064	427.677	360	3832
1268	344064	427.490	361	3933
1269	344064	427.236	360	3839
1270	344064	427.222	355	3987
1271	344064	427.787	358	3802
1272	344064	428.344	359	3735
1273	344064	427.785	361	3929
1274	344064	427.603	362	3737
1275	344064	842.624	679	4095
1276	344064	843.802	681	4095
1277	344064	843.846	681	4095
1278	344064	844.195	684	4095
1279	344064	843.884	680	4095
1280	344064	695.495	558	4095
1281	344064	695.539	568	4095
1282	344064	695.022	572	4095
1283	344064	694.743	561	4095
1284	344064	695.450	571	4095
1285	344064	463.853	389	3889
1286	344064	463.293	392	3912
1287	344064	463.333	395	3918
1288	344064	464.424	389	3651
1289	344064	463.537	392	3173
1290	344064	384.084	332	2803
1291	344064	384.113	333	3054
1292	344064	384.321	333	3032
1293	344064	384.433	334	3057
1294	344064	383.631	332	2808
1295	344064	353.610	307	2373
1296	344064	352.987	303	2638
1297	344064	352.720	306	2374
1298	344064	352.026	305	2597
1299	344064	351.535	302	2716
1300	344064	350.820	305	2464
1301	344064	349.839	301	2556
1302	344064	349.057	305	2685
1303	344064	348.446	303	2657
1304	344064	403.816	343	3891
1305	344064	417.882	353	3961
1306	344064	422.402	356	4095
1307	344064	424.134	353	4095
1308	344064	425.500	354	4041
1309	344064	426.772	360	4095
1310	344064	428.489	360	3879
1311	344064	429.801	360	3780
1312	344064	430.975	360	3699
1313	344064	431.888	365	3621
1314	344064	432.831	368	4095
1315	344064	433.148	365	4095
1316	344064	433.082	366	4095
1317	344064	434.450	368	4095
1318	344064	432.996	366	4095
1319	344064	432.025	363	4095
1320	344064	431.299	361	4095
1321	344064	430.385	365	4095
1322	344064	430.266	364	4095
1323	344064	429.437	361	4095
1324	344064	429.004	363	4095
1325	344064	429.833	362	4095
1326	344064	428.459	362	4095
1327	344064	428.252	361	4095
1328	344064	428.399	360	4095
1329	344064	427.467	354	4095
1330	344064	427.723	361	4095
1331	344064	427.456	362	4095
1332	344064	427.163	359	4095
1333	344064	427.466	360	4095
1334	344064	427.524	357	4095
1335	344064	427.914	359	4095
1336	344064	427.335	357	4095
1337	344064	427.292	356	4095
1338	344064	427.076	356	4095
1339	344064	427.019	359	4095
1340	344064	427.540	359	4095
1341	344064	427.024	361	4095
1342	344064	427.254	362	4095
1343	344064	427.219	361	4095
1344	344064	427.199	359	4095
1345	344064	427.160	363	4011
1346	344064	427.339	360	4095
1347	344064	426.932	362	4095
1348	344064	426.669	359	4095
1349	344064	426.457	360	4095
1350	344064	427.309	359	4095
1351	344064	426.617	362	4095
1352	344064	426.530	360	4095
1353	344064	426.186	357	4095
1354	344064	426.184	358	4095
1355	344064	426.198	360	4095
1356	344064	426.892	362	4095
1357	344064	426.723	360	4095
1358	344064	427.172	360	4095
1359	344064	426.357	361	4095
1360	344064	426.684	361	4095
1361	344064	426.345	357	4095
1362	344064	426.408	361	4095
1363	344064	426.353	353	4095
1364	344064	426.305	357	4095
1365	344064	425.834	359	4095
1366	344064	425.992	362	4095
1367	344064	426.322	358	4095
1368	344064	425.502	355	4095
1369	344064	425.786	358	4095
1370	344064	426.758	357	4095
1371	344064	426.267	360	4095
1372	344064	425.882	355	4095
1373	344064	821.202	623	3124
1374	344064	822.632	619	3218
1375	344064	823.031	617	3049
1376	344064	822.467	619	3500
1377	344064	823.443	619	3187
1378	344064	676.748	512	2512
1379	344064	677.419	509	2607
1380	344064	676.340	511	2415
1381	344064	676.017	505	2696
1382	344064	676.608	504	2682
1383	344064	451.114	349	1287
1384	344064	450.540	347	1297
1385	344064	450.698	354	1213
1386	344064	451.471	358	1293
1387	344064	451.091	357	1268
1388	344064	374.710	311	826
1389	344064	374.637	308	881
1390	344064	374.851	310	857
1391	344064	374.823	306	822
1392	344064	374.508	307	851
1393	344064	350.402	296	915
1394	344064	350.070	294	843
1395	344064	349.662	295	869
1396	344064	349.280	297	901
1397	344064	349.061	297	924
1398	344064	347.883	293	950
1399	344064	347.268	290	900
1400	344064	347.033	295	931
1401	344064	346.145	294	910
1402	344064	412.088	335	1224
1403	344064	419.145	343	1257
1404	344064	421.754	347	1348
1405	344064	423.021	342	1228
1406	344064	424.084	349	1251
1407	344064	425.204	345	1309
1408	344064	426.703	344	1285
1409	344064	427.523	347	1197
1410	344064	430.859	349	1259
1411	344064	429.845	353	1258
1412	344064	430.318	343	1190
1413	344064	430.486	351	1205
1414	344064	430.420	345	1357
1415	344064	431.367	351	1250
1416	344064	430.298	349	1406
1417	344064	430.593	345	1387
1418	344064	428.749	345	1435
1419	344064	428.804	347	1437
1420	344064	427.787	349	1414
1421	344064	426.988	345	1385
1422	344064	426.527	345	1315
1423	344064	426.953	346	1343
1424	344064	426.193	347	1307
1425	344064	426.020	346	1349
1426	344064	426.329	346	1331
1427	344064	425.683	346	1411
1428	344064	425.504	343	1264
1429	344064	425.541	345	1425
1430	344064	425.058	345	1342
1431	344064	425.502	338	1345
1432	344064	425.418	336	1305
1433	344064	425.957	346	1292
1434	344064	425.458	348	1324
1435	344064	425.438	342	1291
1436	344064	425.290	347	1344
1437	344064	425.632	342	1328
1438	344064	425.782	346	1275
1439	344064	425.544	343	1278
1440	344064	426.404	340	1389
1441	344064	425.881	341	1258
1442	344064	425.920	342	1384
1443	344064	426.526	349	1386
1444	344064	425.479	347	1376
1445	344064	425.595	345	1359
1446	344064	425.819	346	1286
1447	344064	425.648	344	1326
1448	344064	426.711	350	1286
1449	344064	425.829	340	1375
1450	344064	426.339	344	1333
1451	344064	425.576	345	1379
1452	344064	425.788	347	1385
1453	344064	425.681	341	1282
1454	344064	426.444	345	1334
1455	344064	426.717	339	1302
1456	344064	427.100	346	1349
1457	344064	426.543	346	1239
1458	344064	427.019	348	1301
1459	344064	427.054	343	1244
1460	344064	427.611	340	1424
1461	344064	427.912	344	1327
1462	344064	428.696	346	1325
1463	344064	428.660	337	1425
1464	344064	428.541	345	1327
1465	344064	428.624	345	1316
1466	344064	428.391	347	1294
1467	344064	428.579	345	1321
1468	344064	429.780	348	1286
1469	344064	428.688	346	1315
1470	344064	428.356	345	1274
1471	344064	855.071	677	4095
1472	344064	856.534	686	4095
1473	344064	856.305	694	4095
1474	344064	856.181	691	4095
1475	344064	855.990	694	4095
1476	344064	698.154	569	4095
1477	344064	699.158	556	4095
1478	344064	697.337	554	4095
1479	344064	696.816	571	4095
1480	344064	698.288	574	4095
1481	344064	462.939	391	2346
1482	344064	461.967	391	2491
1483	344064	462.346	387	2472
1484	344064	463.476	389	2344
1485	344064	462.465	390	2399
1486	344064	383.085	325	1585
1487	344064	382.932	330	1517
1488	344064	383.157	323	1577
1489	344064	383.538	326	1581
1490	344064	383.127	330	1590
1491	344064	356.657	308	1294
1492	344064	356.017	310	1439
1493	344064	355.935	311	1370
1494	344064	355.422	308	1492
1495	344064	355.155	310	1474
1496	344064	354.269	308	1432
1497	344064	353.499	304	1566
1498	344064	353.118	308	1537
1499	344064	352.209	306	1567
1500	344064	425.854	364	2267
1501	344064	430.855	363	2150
1502	344064	433.121	369	2210
1503	344064	434.435	367	2285
1504	344064	435.568	369	2271
1505	344064	436.007	365	2158
1506	344064	437.528	371	2053
1507	344064	438.586	371	1944
1508	344064	440.609	373	2136
1509	344064	440.378	374	2096
1510	344064	441.203	373	2019
1511	344064	441.230	376	2007
1512	344064	441.421	375	2093
1513	344064	441.614	373	2250
1514	344064	440.991	372	2290
1515	344064	440.775	372	2307
1516	344064	439.376	375	2136
1517	344064	439.168	372	2283
1518	344064	438.290	370	2368
1519	344064	437.709	371	2259
1520	344064	437.543	370	2337
1521	344064	436.878	373	2399
1522	344064	436.625	372	2176
1523	344064	436.129	371	2138
1524	344064	436.314	370	2136
1525	344064	435.524	369	2311
1526	344064	435.448	370	2156
1527	344064	435.367	366	2163
1528	344064	435.130	370	2231
1529	344064	435.569	369	2314
1530	344064	435.199	366	2342
1531	344064	435.109	367	2234
1532	344064	435.259	367	2290
1533	344064	435.088	363	2300
1534	344064	434.617	365	2246
1535	344064	435.241	367	2304
1536	344064	435.508	371	2246
1537	344064	434.965	367	2308
1538	344064	435.365	367	2277
1539	344064	435.235	371	2152
1540	344064	435.333	371	2262
1541	344064	435.447	372	2283
1542	344064	434.604	371	2300
1543	344064	434.604	369	2210
1544	344064	434.630	367	2257
1545	344064	434.643	371	2244
1546	344064	436.343	371	2295
1547	344064	434.586	359	2259
1548	344064	434.892	372	2246
1549	344064	434.319	369	2160
1550	344064	434.200	365	2188
1551	344064	434.252	364	2213
1552	344064	434.699	370	2271
1553	344064	435.071	369	2253
1554	344064	434.659	368	2270
1555	344064	434.246	362	2177
1556	344064	434.425	366	2254
1557	344064	434.181	371	2261
1558	344064	434.596	369	2222
1559	344064	434.301	361	2259
1560	344064	434.618	371	2346
1561	344064	433.845	364	2296
1562	344064	433.806	371	2181
1563	344064	433.689	366	2273
1564	344064	433.722	367	2242
1565	344064	433.667	366	2318
1566	344064	434.908	368	2122
1567	344064	434.393	364	2232
1568	344064	433.978	367	2212
1569	344064	840.966	611	4095
1570	344064	841.329	611	4095
1571	344064	840.070	609	4095
1572	344064	840.220	607	4095
1573	344064	840.285	605	4095
1574	344064	690.386	512	4095
1575	344064	691.971	518	4095
1576	344064	689.876	513	4095
1577	344064	689.036	513	4095
1578	344064	690.348	510	4095
1579	344064	460.069	366	4095
1580	344064	459.198	363	4095
1581	344064	459.134	364	4095
1582	344064	459.815	362	4095
1583	344064	459.716	361	4095
1584	344064	380.089	311	4095
1585	344064	379.895	311	4095
1586	344064	380.243	310	4095
1587	344064	380.285	307	4095
1588	344064	379.884	307	4095
1589	344064	354.134	299	4095
1590	344064	351.664	299	4095
1591	344064	351.469	296	4095
1592	344064	351.067	299	4095
1593	344064	350.654	297	4095
1594	344064	349.758	300	4095
1595	344064	349.187	299	4095
1596	344064	348.478	299	4095
1597	344064	347.703	296	4095
1598	344064	416.530	346	4095
1599	344064	423.347	348	4095
1600	344064	425.579	345	4095
1601	344064	427.831	351	4095
1602	344064	428.134	352	4095
1603	344064	429.084	354	4095
1604	344064	430.504	352	4095
1605	344064	431.792	354	4095
1606	344064	433.608	357	4095
1607	344064	433.853	358	4095
1608	344064	434.363	354	4095
1609	344064	434.885	351	4095
1610	344064	434.672	360	4095
1611	344064	435.104	358	4095
1612	344064	434.521	354	4095
1613	344064	434.094	358	4095
1614	344064	432.924	353	4095
1615	344064	432.701	356	4095
1616	344064	431.945	355	4095
1617	344064	431.597	343	4095
1618	344064	430.762	354	4095
1619	344064	430.851	351	4095
1620	344064	430.164	354	4095
1621	344064	429.830	351	4095
1622	344064	430.155	347	4095
1623	344064	429.419	352	4095
1624	344064	429.023	350	4095
1625	344064	429.208	354	4095
1626	344064	429.168	344	4095
1627	344064	429.574	352	4095
1628	344064	429.358	347	4095
1629	344064	430.215	353	4095
1630	344064	430.377	354	4095
1631	344064	430.032	347	4095
1632	344064	429.554	342	4095
1633	344064	430.280	342	4095
1634	344064	430.282	347	4095
1635	344064	430.242	349	4095
1636	344064	430.893	351	4095
1637	344064	430.935	351	4095
1638	344064	431.099	351	4095
1639	344064	431.384	354	4095
1640	344064	430.717	354	4095
1641	344064	431.018	349	4095
1642	344064	431.179	349	4095
1643	344064	431.347	354	4095
1644	344064	432.696	344	4095
1645	344064	431.534	348	4095
1646	344064	432.182	351	4095
1647	344064	431.819	351	4095
1648	344064	431.923	350	4095
1649	344064	431.985	354	4095
1650	344064	433.099	352	4095
1651	344064	433.773	350	4095
1652	344064	433.588	350	4095
1653	344064	432.861	352	4095
1654	344064	433.165	351	4095
1655	344064	433.419	349	4095
1656	344064	433.825	352	4095
1657	344064	432.910	350	4095
1658	344064	433.401	348	4095
1659	344064	433.446	348	4095
1660	344064	433.484	352	4095
1661	344064	433.720	346	4095
1662	344064	433.656	352	4095
1663	344064	433.674	348	4095
1664	344064	434.771	353	4095
1665	344064	434.246	353	4095
1666	344064	433.891	349	4095
1667	344064	843.750	661	4095
1668	344064	844.791	654	4095
1669	344064	844.731	666	4095
1670	344064	844.375	669	4095
1671	344064	844.510	664	4095
1672	344064	691.151	533	4095
1673	344064	691.940	527	4095
1674	344064	690.731	528	4095
1675	344064	690.185	522	4095
1676	344064	690.394	525	4095
1677	344064	463.098	360	4095
1678	344064	462.266	368	4095
1679	344064	462.311	368	4095
1680	344064	462.634	361	4095
1681	344064	462.833	367	4095
1682	344064	383.128	311	2751
1683	344064	382.996	313	3042
1684	344064	383.403	314	2913
1685	344064	383.171	313	2949
1686	344064	382.999	314	2919
1687	344064	356.310	307	2720
1688	344064	353.819	305	2845
1689	344064	353.642	302	2662
1690	344064	352.912	302	2817
1691	344064	352.516	304	2598
1692	344064	351.377	301	2750
1693	344064	350.670	305	2802
1694	344064	349.876	303	2505
1695	344064	349.096	300	2636
1696	344064	410.556	347	4095
1697	344064	421.240	346	3865
1698	344064	425.245	356	4095
1699	344064	427.731	359	4019
1700	344064	428.560	362	4095
1701	344064	429.819	363	3799
1702	344064	432.418	362	4095
1703	344064	433.101	363	3967
1704	344064	434.688	364	3823
1705	344064	435.324	365	3812
1706	344064	436.026	362	4095
1707	344064	436.487	365	4095
1708	344064	436.671	366	4071
1709	344064	437.155	361	4083
1710	344064	436.472	364	4095
1711	344064	436.153	360	4095
1712	344064	435.085	362	4095
1713	344064	434.792	363	4095
1714	344064	434.090	364	4003
1715	344064	433.878	359	4095
1716	344064	433.418	365	4095
1717	344064	433.677	359	4095
1718	344064	432.748	350	4095
1719	344064	432.731	359	4095
1720	344064	432.896	356	4095
1721	344064	432.158	350	4095
1722	344064	431.572	350	4095
1723	344064	431.197	360	4095
1724	344064	431.015	360	4095
1725	344064	431.449	356	4095
1726	344064	431.222	353	4095
1727	344064	431.793	359	4095
1728	344064	432.059	358	4095
1729	344064	431.555	359	4095
1730	344064	430.995	363	4095
1731	344064	431.658	358	4095
1732	344064	431.686	358	4042
1733	344064	431.723	361	4095
1734	344064	432.276	363	4095
1735	344064	432.220	352	4095
1736	344064	432.341	362	4095
1737	344064	432.431	354	4095
1738	344064	431.554	353	3908
1739	344064	431.729	362	3974
1740	344064	431.899	358	4095
1741	344064	431.745	359	4095
1742	344064	433.334	360	4095
1743	344064	431.817	357	4095
1744	344064	432.043	361	4095
1745	344064	431.586	357	4095
1746	344064	431.853	358	4095
1747	344064	431.610	362	4095
1748	344064	432.172	362	4095
1749	344064	433.267	364	3894
1750	344064	432.442	364	3781
1751	344064	432.041	362	4095
1752	344064	432.056	360	4095
1753	344064	432.747	364	4095
1754	344064	432.527	361	4009
1755	344064	432.284	362	4095
1756	344064	432.336	366	4095
1757	344064	431.791	360	3999
1758	344064	429.889	358	3887
1759	344064	429.994	359	4095
1760	344064	429.637	359	4088
1761	344064	429.709	363	4095
1762	344064	430.598	364	4095
1763	344064	430.337	359	4022
1764	344064	430.218	359	4003
1765	344064	868.953	630	4095
1766	344064	869.412	633	4095
1767	344064	869.743	627	4095
1768	344064	869.224	624	4095
1769	344064	869.435	635	4095
1770	344064	706.738	533	4095
1771	344064	707.364	523	4095
1772	344064	704.901	533	4095
1773	344064	703.896	530	4095
1774	344064	704.445	531	4095
1775	344064	473.751	378	4095
1776	344064	473.024	377	4095
1777	344064	473.023	377	4095
1778	344064	473.195	379	4095
1779	344064	473.100	376	4095
1780	344064	391.821	322	4095
1781	344064	391.310	319	4095
1782	344064	391.403	314	4095
1783	344064	390.867	319	4095
1784	344064	390.877	316	4095
1785	344064	363.938	308	4050
1786	344064	362.164	304	3904
1787	344064	361.889	308	4006
1788	344064	361.108	304	3938
1789	344064	360.653	307	3916
1790	344064	359.689	305	3924
1791	344064	358.709	300	4095
1792	344064	358.106	303	3926
1793	344064	357.120	302	4066
1794	344064	356.498	301	4074
1795	344064	355.876	301	3784
1796	344064	355.779	298	3878
1797	344064	356.286	301	3952
1798	344064	356.197	299	4095
1799	344064	356.639	299	3865
1800	344064	357.614	305	3742
1801	344064	358.555	301	3706
1802	344064	359.401	304	4023
1803	344064	359.801	305	3799
1804	344064	360.027	306	3882
1805	344064	360.274	306	4043
1806	344064	359.622	305	4095
1807	344064	359.409	305	4095
1808	344064	359.006	303	3866
1809	344064	358.114	300	4095
1810	344064	357.275	301	4095
1811	344064	356.742	296	4095
1812	344064	356.203	301	3911
1813	344064	355.611	298	4060
1814	344064	355.071	303	4015
1815	344064	355.058	299	4011
1816	344064	354.416	301	4095
1817	344064	354.278	301	4095
1818	344064	354.801	301	3935
1819	344064	353.722	300	3956
1820	344064	353.576	299	4095
1821	344064	353.580	298	3892
1822	344064	353.485	300	3903
1823	344064	353.519	293	4038
1824	344064	353.612	301	4095
1825	344064	353.563	296	3767
1826	344064	353.670	300	4032
1827	344064	353.337	299	3817
1828	344064	352.989	299	3933
1829	344064	353.283	296	4021
1830	344064	353.309	299	4095
1831	344064	353.081	298	3817
1832	344064	353.403	300	4077
1833	344064	353.215	301	3781
1834	344064	353.218	301	4095
1835	344064	353.299	296	4073
1836	344064	352.864	296	3785
1837	344064	352.633	297	3919
1838	344064	352.874	299	3877
1839	344064	352.702	299	3701
1840	344064	353.334	300	3855
1841	344064	352.649	298	3745
1842	344064	352.681	298	3695
1843	344064	352.350	294	3766
1844	344064	352.440	299	3821
1845	344064	352.194	296	3745
1846	344064	352.522	303	3751
1847	344064	353.210	300	3968
1848	344064	352.590	300	3946
1849	344064	352.301	296	3820
1850	344064	352.313	300	3900
1851	344064	352.865	294	3847
1852	344064	352.491	298	3947
1853	344064	352.345	297	4087
1854	344064	352.690	298	3835
1855	344064	351.856	296	3656
1856	344064	351.890	298	3669
1857	344064	351.809	299	3708
1858	344064	351.578	299	3913
1859	344064	351.514	298	3800
1860	344064	352.022	298	3678
1861	344064	352.291	299	3706
1862	344064	351.765	300	3759
1863	344064	845.076	598	4095
1864	344064	845.843	606	4095
1865	344064	846.270	604	4095
1866	344064	846.110	600	4095
1867	344064	845.937	610	4095
1868	344064	679.438	502	4095
1869	344064	679.928	496	4095
1870	344064	678.151	482	4095
1871	344064	677.620	498	4095
1872	344064	678.537	480	4095
1873	344064	453.287	364	3493
1874	344064	452.992	361	3423
1875	344064	453.643	355	3028
1876	344064	453.455	363	2741
1877	344064	453.339	360	2944
1878	344064	376.315	311	1596
1879	344064	376.076	315	1688
1880	344064	376.308	311	1582
1881	344064	376.118	316	1438
1882	344064	375.957	313	1534
1883	344064	355.434	301	1880
1884	344064	354.227	298	1745
1885	344064	354.104	289	1930
1886	344064	353.755	292	1581
1887	344064	353.248	295	1606
1888	344064	352.206	296	1550
1889	344064	351.438	290	1672
1890	344064	351.033	293	1537
1891	344064	350.034	298	1721
1892	344064	349.522	289	1474
1893	344064	349.106	292	1489
1894	344064	349.065	293	1381
1895	344064	349.169	286	1501
1896	344064	349.295	286	1467
1897	344064	349.762	293	1264
1898	344064	350.567	302	1213
1899	344064	351.467	292	1240
1900	344064	352.195	291	1300
1901	344064	352.523	299	1195
1902	344064	352.705	296	1349
1903	344064	352.842	293	1237
1904	344064	352.138	291	1185
1905	344064	352.353	291	1135
1906	344064	351.947	298	1160
1907	344064	351.145	289	1069
1908	344064	350.421	297	1070
1909	344064	349.882	282	1022
1910	344064	349.330	291	1076
1911	344064	348.705	294	1138
1912	344064	348.227	292	1155
1913	344064	348.004	288	1159
1914	344064	347.905	294	1089
1915	344064	347.487	284	1045
1916	344064	347.799	290	1063
1917	344064	347.114	296	1064
1918	344064	346.937	290	1166
1919	344064	346.878	287	969
1920	344064	346.629	282	1031
1921	344064	346.779	291	1019
1922	344064	346.749	287	1051
1923	344064	346.980	293	1124
1924	344064	346.836	282	1148
1925	344064	346.522	294	1106
1926	344064	346.243	293	994
1927	344064	346.688	294	1141
1928	344064	346.599	294	1015
1929	344064	346.445	291	1065
1930	344064	346.712	293	1035
1931	344064	346.616	292	1080
1932	344064	346.796	290	1042
1933	344064	346.547	288	1040
1934	344064	346.058	288	1090
1935	344064	346.077	282	1061
1936	344064	346.133	289	1105
1937	344064	346.052	290	1034
1938	344064	346.467	287	1073
1939	344064	346.049	289	1054
1940	344064	346.049	296	1150
1941	344064	345.699	289	1009
1942	344064	346.004	292	1036
1943	344064	345.742	292	1097
1944	344064	346.003	289	1109
1945	344064	346.507	289	1149
1946	344064	345.823	293	988
1947	344064	345.751	281	1131
1948	344064	345.770	290	1111
1949	344064	346.081	290	1091
1950	344064	346.183	283	1088
1951	344064	345.691	284	972
1952	344064	346.025	287	1038
1953	344064	345.330	286	1041
1954	344064	345.329	290	1060
1955	344064	345.467	284	1033
1956	344064	345.043	285	1047
1957	344064	345.049	291	963
1958	344064	345.337	289	1114
1959	344064	345.528	290	1087
1960	344064	345.303	289	1137
1961	344064	853.057	680	4095
1962	344064	853.363	687	4095
1963	344064	854.170	686	4095
1964	344064	853.972	681	4095
1965	344064	855.124	683	4095
1966	344064	687.878	549	4095
1967	344064	688.673	543	4095
1968	344064	687.172	547	4095
1969	344064	686.752	552	4095
1970	344064	687.160	550	4095
1971	344064	455.627	379	4095
1972	344064	455.968	372	4095
1973	344064	455.677	379	4095
1974	344064	455.836	385	4095
1975	344064	455.382	385	4095
1976	344064	377.512	325	3166
1977	344064	377.677	317	2796
1978	344064	377.650	324	3211
1979	344064	377.524	323	2746
1980	344064	377.463	320	2970
1981	344064	355.680	306	4000
1982	344064	354.462	307	4095
1983	344064	354.688	310	3568
1984	344064	354.066	309	3377
1985	344064	353.634	307	3334
1986	344064	352.836	308	3236
1987	344064	351.992	302	2858
1988	344064	351.684	306	2829
1989	344064	350.531	301	3272
1990	344064	349.929	306	3361
1991	344064	349.398	303	3290
1992	344064	349.429	302	3446
1993	344064	349.670	303	2789
1994	344064	349.723	303	2730
1995	344064	350.219	307	2765
1996	344064	350.996	305	3133
1997	344064	351.933	306	2826
1998	344064	352.605	308	2786
1999	344064	352.873	307	2769
[truncated: 353 more rows]
