# Supplementary material for: A 3D-Printed Oxygen Control Insert for a 24-Well Plate
Source: PLoS One. 2015 Sep 11;10(9):e0137631. doi: 10.1371/journal.pone.0137631 (PMC4567345; doi:10.1371/journal.pone.0137631)
Supplement: S1 Dataset — This dataset consists of intensity values of the oxygen sensors as well as the analyzed oxygen values. (ZIP) [file pone.0137631.s001.zip › oxygen_characterization_data/150812/results.txt]

	Area	Mean	Min	Max
1	344064	818.107	590	4095
2	344064	817.901	583	4095
3	344064	821.454	577	4095
4	344064	820.130	582	4095
5	344064	821.286	591	4095
6	344064	719.267	532	4095
7	344064	718.677	531	4095
8	344064	719.159	527	4095
9	344064	718.169	527	4095
10	344064	716.690	527	4095
11	344064	474.791	374	4095
12	344064	474.687	375	4095
13	344064	474.765	377	4095
14	344064	474.994	372	4095
15	344064	474.981	377	4095
16	344064	387.473	320	3284
17	344064	385.909	320	3328
18	344064	386.140	317	3460
19	344064	385.483	320	3480
20	344064	385.283	320	3512
21	344064	351.993	296	2590
22	344064	350.626	292	2822
23	344064	350.218	293	2706
24	344064	349.950	292	2643
25	344064	349.934	290	2864
26	344064	349.608	289	2714
27	344064	349.012	288	2855
28	344064	348.700	293	2626
29	344064	348.555	291	2837
30	344064	664.291	486	4095
31	344064	722.962	522	4095
32	344064	751.085	544	4095
33	344064	763.174	546	4095
34	344064	772.666	555	4095
35	344064	780.654	554	4095
36	344064	784.621	560	4095
37	344064	788.703	563	4095
38	344064	792.765	565	4095
39	344064	795.283	568	4095
40	344064	797.860	566	4095
41	344064	800.383	574	4095
42	344064	804.497	570	4095
43	344064	803.344	569	4095
44	344064	804.339	568	4095
45	344064	807.258	574	4095
46	344064	806.683	577	4095
47	344064	808.885	578	4095
48	344064	807.648	577	4095
49	344064	810.138	575	4095
50	344064	811.288	579	4095
51	344064	811.292	579	4095
52	344064	812.575	576	4095
53	344064	812.988	576	4095
54	344064	812.963	578	4095
55	344064	813.830	581	4095
56	344064	815.335	579	4095
57	344064	815.180	581	4095
58	344064	815.308	582	4095
59	344064	815.996	585	4095
60	344064	817.847	583	4095
61	344064	816.168	585	4095
62	344064	817.573	575	4095
63	344064	816.859	576	4095
64	344064	818.073	583	4095
65	344064	819.126	581	4095
66	344064	817.704	576	4095
67	344064	819.974	585	4095
68	344064	818.993	585	4095
69	344064	823.004	584	4095
70	344064	821.309	582	4095
71	344064	822.083	590	4095
72	344064	820.464	582	4095
73	344064	822.678	590	4095
74	344064	820.669	586	4095
75	344064	822.538	581	4095
76	344064	821.042	586	4095
77	344064	821.488	586	4095
78	344064	821.921	581	4095
79	344064	821.845	583	4095
80	344064	823.372	583	4095
81	344064	823.036	589	4095
82	344064	826.059	584	4095
83	344064	821.538	583	4095
84	344064	822.860	581	4095
85	344064	823.611	581	4095
86	344064	824.032	590	4095
87	344064	824.453	589	4095
88	344064	824.125	591	4095
89	344064	823.841	589	4095
90	344064	822.894	585	4095
91	344064	822.917	593	4095
92	344064	823.084	592	4095
93	344064	824.466	590	4095
94	344064	824.948	593	4095
95	344064	823.631	582	4095
96	344064	824.917	585	4095
97	344064	825.838	584	4095
98	344064	825.225	594	4095
99	344064	820.339	524	4095
100	344064	820.235	527	4095
101	344064	822.614	526	4095
102	344064	822.696	524	4095
103	344064	823.548	521	4095
104	344064	694.140	473	4095
105	344064	695.069	477	4095
106	344064	693.708	474	4095
107	344064	693.148	469	4095
108	344064	692.024	466	4095
109	344064	461.227	343	4095
110	344064	461.061	343	4095
111	344064	461.152	349	4095
112	344064	461.289	345	4095
113	344064	461.142	344	4095
114	344064	378.667	299	3155
115	344064	378.096	301	3172
116	344064	377.617	301	3149
117	344064	377.235	298	3519
118	344064	376.897	300	3474
119	344064	344.264	290	2468
120	344064	343.385	284	2549
121	344064	343.182	288	2757
122	344064	342.903	288	2599
123	344064	344.321	289	2436
124	344064	342.554	285	2447
125	344064	342.076	284	2238
126	344064	341.731	283	2540
127	344064	341.869	285	2712
128	344064	642.993	490	4095
129	344064	695.896	519	4095
130	344064	722.135	535	4095
131	344064	731.691	537	4095
132	344064	741.114	547	4095
133	344064	748.499	545	4095
134	344064	752.289	555	4095
135	344064	756.139	553	4095
136	344064	760.229	554	4095
137	344064	762.153	557	4095
138	344064	765.172	561	4095
139	344064	766.790	539	4095
140	344064	769.888	554	4095
141	344064	769.803	548	4095
142	344064	770.887	559	4095
143	344064	772.613	562	4095
144	344064	772.830	561	4095
145	344064	774.139	561	4095
146	344064	780.759	567	4095
147	344064	776.284	558	4095
148	344064	777.353	558	4095
149	344064	777.293	565	4095
150	344064	778.029	559	4095
151	344064	778.956	564	4095
152	344064	778.991	562	4095
153	344064	779.527	559	4095
154	344064	781.104	560	4095
155	344064	783.610	564	4095
156	344064	780.792	561	4095
157	344064	781.626	564	4095
158	344064	784.763	554	4095
159	344064	781.574	556	4095
160	344064	783.013	563	4095
161	344064	782.905	561	4095
162	344064	783.561	560	4095
163	344064	784.433	562	4095
164	344064	783.376	560	4095
165	344064	785.459	566	4095
166	344064	784.669	567	4095
167	344064	789.878	565	4095
168	344064	785.978	562	4095
169	344064	787.086	565	4095
170	344064	785.679	562	4095
171	344064	787.541	555	4095
172	344064	786.564	549	4095
173	344064	787.179	561	4095
174	344064	786.246	558	4095
175	344064	786.801	554	4095
176	344064	788.071	560	4095
177	344064	787.357	558	4095
178	344064	788.326	564	4095
179	344064	788.208	559	4095
180	344064	790.289	551	4095
181	344064	787.207	560	4095
182	344064	788.302	557	4095
183	344064	790.648	556	4095
184	344064	789.461	555	4095
185	344064	789.743	563	4095
186	344064	789.413	558	4095
187	344064	788.617	551	4095
188	344064	788.741	563	4095
189	344064	788.363	559	4095
190	344064	788.720	561	4095
191	344064	789.361	566	4095
192	344064	789.815	556	4095
193	344064	789.199	559	4095
194	344064	790.032	560	4095
195	344064	791.471	566	4095
196	344064	790.482	558	4095
197	344064	806.338	594	4095
198	344064	804.224	595	4095
199	344064	805.607	595	4095
200	344064	805.896	588	4095
201	344064	806.768	596	4095
202	344064	692.070	509	4095
203	344064	692.106	513	4095
204	344064	691.204	503	4095
205	344064	693.004	518	4095
206	344064	689.877	511	4095
207	344064	460.060	358	4095
208	344064	459.976	361	4095
209	344064	460.208	360	4095
210	344064	460.050	358	4095
211	344064	460.010	362	4095
212	344064	377.262	303	4064
213	344064	376.566	304	4021
214	344064	376.300	303	4095
215	344064	375.924	307	4025
216	344064	375.479	306	4022
217	344064	338.385	281	3248
218	344064	337.777	284	3238
219	344064	337.576	280	3080
220	344064	337.145	284	2894
221	344064	337.628	284	2864
222	344064	336.954	279	3410
223	344064	336.538	284	2365
224	344064	336.457	282	2859
225	344064	336.715	283	3136
226	344064	625.470	481	4095
227	344064	680.331	530	4095
228	344064	707.005	543	4095
229	344064	719.089	556	4095
230	344064	728.539	558	4095
231	344064	736.405	554	4095
232	344064	741.153	572	4095
233	344064	745.376	571	4095
234	344064	749.852	570	4095
235	344064	753.343	576	4095
236	344064	755.476	576	4095
237	344064	756.487	576	4095
238	344064	759.813	579	4095
239	344064	760.308	575	4095
240	344064	761.547	582	4095
241	344064	763.310	582	4095
242	344064	763.487	580	4095
243	344064	764.653	583	4095
244	344064	767.565	586	4095
245	344064	767.627	578	4095
246	344064	768.740	586	4095
247	344064	768.915	587	4095
248	344064	771.580	586	4095
249	344064	770.425	576	4095
250	344064	770.652	579	4095
251	344064	771.417	584	4095
252	344064	772.936	590	4095
253	344064	773.931	583	4095
254	344064	772.923	583	4095
255	344064	774.038	589	4095
256	344064	774.761	591	4095
257	344064	773.854	590	4095
258	344064	774.937	592	4095
259	344064	774.531	589	4095
260	344064	775.384	590	4095
261	344064	776.160	595	4095
262	344064	775.957	595	4095
263	344064	777.094	594	4095
264	344064	776.522	589	4095
265	344064	779.761	598	4095
266	344064	778.059	589	4095
267	344064	779.102	596	4095
268	344064	779.141	597	4095
269	344064	779.331	594	4095
270	344064	778.389	602	4095
271	344064	779.588	592	4095
272	344064	778.832	592	4095
273	344064	780.122	593	4095
274	344064	780.067	590	4095
275	344064	779.493	592	4095
276	344064	780.456	597	4095
277	344064	780.739	597	4095
278	344064	782.126	596	4095
279	344064	779.443	587	4095
280	344064	780.151	599	4095
281	344064	783.080	604	4095
282	344064	781.569	591	4095
283	344064	782.816	598	4095
284	344064	782.056	597	4095
285	344064	781.591	587	4095
286	344064	781.515	593	4095
287	344064	781.061	598	4095
288	344064	781.310	594	4095
289	344064	782.444	597	4095
290	344064	782.949	595	4095
291	344064	781.783	597	4095
292	344064	782.806	596	4095
293	344064	784.287	584	4095
294	344064	783.217	598	4095
295	344064	826.876	513	4095
296	344064	824.603	505	4095
297	344064	826.707	512	4095
298	344064	826.957	514	4095
299	344064	827.903	515	4095
300	344064	740.502	507	4095
301	344064	739.898	504	4095
302	344064	739.283	502	4095
303	344064	739.751	509	4095
304	344064	743.205	510	4095
305	344064	487.465	361	3644
306	344064	487.570	362	3742
307	344064	487.768	362	3563
308	344064	487.702	361	3531
309	344064	487.479	362	3378
310	344064	395.834	311	2649
311	344064	394.892	307	2734
312	344064	394.704	308	2703
313	344064	394.319	308	2891
314	344064	393.735	308	2910
315	344064	357.212	302	2157
316	344064	356.476	303	2222
317	344064	355.875	305	2115
318	344064	355.527	304	2031
319	344064	355.666	305	1969
320	344064	355.216	301	1914
321	344064	354.522	292	1952
322	344064	354.088	292	1973
323	344064	354.518	287	1907
324	344064	629.791	448	4095
325	344064	707.186	491	4095
326	344064	742.956	506	4095
327	344064	760.849	514	4095
328	344064	774.610	524	4095
329	344064	785.291	534	4095
330	344064	791.857	525	4095
331	344064	797.624	534	4095
332	344064	803.143	543	4095
333	344064	810.966	546	4095
334	344064	810.867	541	4095
335	344064	815.015	549	4095
336	344064	816.860	549	4095
337	344064	817.500	543	4095
338	344064	820.216	546	4095
339	344064	822.133	547	4095
340	344064	823.568	555	4095
341	344064	823.934	547	4095
342	344064	826.793	555	4095
343	344064	828.019	545	4095
344	344064	829.106	549	4095
345	344064	830.420	553	4095
346	344064	831.928	550	4095
347	344064	831.468	551	4095
348	344064	833.560	548	4095
349	344064	835.676	552	4095
350	344064	834.779	555	4095
351	344064	835.885	547	4095
352	344064	835.394	542	4095
353	344064	836.495	551	4095
354	344064	837.818	554	4095
355	344064	837.840	556	4095
356	344064	837.380	554	4095
357	344064	837.739	545	4095
358	344064	840.180	552	4095
359	344064	839.498	548	4095
360	344064	838.479	550	4095
361	344064	840.614	556	4095
362	344064	840.264	557	4095
363	344064	842.775	547	4095
364	344064	842.211	557	4095
365	344064	843.436	557	4095
366	344064	848.989	557	4095
367	344064	844.170	554	4095
368	344064	843.030	553	4095
369	344064	844.150	551	4095
370	344064	843.272	553	4095
371	344064	844.240	555	4095
372	344064	844.532	547	4095
373	344064	844.804	552	4095
374	344064	845.566	556	4095
375	344064	846.449	554	4095
376	344064	846.954	557	4095
377	344064	845.267	559	4095
378	344064	845.927	560	4095
379	344064	848.720	552	4095
380	344064	847.391	552	4095
381	344064	848.930	559	4095
382	344064	848.055	559	4095
383	344064	847.609	561	4095
384	344064	848.259	564	4095
385	344064	848.379	559	4095
386	344064	847.189	555	4095
387	344064	848.313	553	4095
388	344064	849.057	559	4095
389	344064	848.464	557	4095
390	344064	849.213	563	4095
391	344064	851.271	558	4095
392	344064	849.733	561	4095
393	344064	808.836	637	4095
394	344064	806.721	640	4095
395	344064	808.799	639	4095
396	344064	808.234	633	4095
397	344064	809.382	639	4095
398	344064	705.506	554	4095
399	344064	705.310	553	4095
400	344064	704.793	555	4095
401	344064	704.637	553	4095
402	344064	709.162	555	4095
403	344064	473.386	381	4095
404	344064	472.983	382	4095
405	344064	472.944	381	4095
406	344064	473.007	381	4095
407	344064	472.779	380	4095
408	344064	386.925	318	4095
409	344064	386.122	320	4095
410	344064	386.266	305	4095
411	344064	385.457	318	4095
412	344064	384.883	318	4095
413	344064	347.602	289	4095
414	344064	346.859	285	4095
415	344064	346.717	291	4095
416	344064	346.313	292	4095
417	344064	346.282	288	4095
418	344064	346.109	286	4095
419	344064	345.332	290	4095
420	344064	344.892	287	4095
421	344064	346.829	292	4095
422	344064	588.283	469	4095
423	344064	660.873	523	4095
424	344064	694.192	546	4095
425	344064	712.643	561	4095
426	344064	724.479	574	4095
427	344064	734.144	573	4095
428	344064	741.076	577	4095
429	344064	746.367	581	4095
430	344064	752.402	589	4095
431	344064	760.490	596	4095
432	344064	758.577	579	4095
433	344064	761.311	585	4095
434	344064	764.305	601	4095
435	344064	765.493	595	4095
436	344064	768.541	606	4095
437	344064	770.005	603	4095
438	344064	771.126	605	4095
439	344064	771.846	598	4095
440	344064	774.660	605	4095
441	344064	775.728	607	4095
442	344064	776.859	607	4095
443	344064	777.689	606	4095
444	344064	778.809	603	4095
445	344064	779.512	612	4095
446	344064	780.423	610	4095
447	344064	782.296	613	4095
448	344064	783.904	605	4095
449	344064	784.793	615	4095
450	344064	783.350	610	4095
451	344064	784.200	615	4095
452	344064	785.433	611	4095
453	344064	784.922	608	4095
454	344064	785.584	606	4095
455	344064	785.743	615	4095
456	344064	788.623	616	4095
457	344064	787.812	620	4095
458	344064	787.001	620	4095
459	344064	789.054	621	4095
460	344064	788.472	616	4095
461	344064	790.688	609	4095
462	344064	789.927	616	4095
463	344064	791.464	619	4095
464	344064	797.267	606	4095
465	344064	792.195	622	4095
466	344064	793.220	621	4095
467	344064	791.964	619	4095
468	344064	793.469	620	4095
469	344064	792.588	620	4095
470	344064	793.212	627	4095
471	344064	793.245	621	4095
472	344064	793.229	617	4095
473	344064	796.007	618	4095
474	344064	795.060	618	4095
475	344064	800.618	631	4095
476	344064	794.378	623	4095
477	344064	796.341	623	4095
478	344064	797.864	620	4095
479	344064	796.892	622	4095
480	344064	795.954	621	4095
481	344064	795.801	616	4095
482	344064	797.366	615	4095
483	344064	795.899	617	4095
484	344064	795.520	626	4095
485	344064	796.283	629	4095
486	344064	797.219	616	4095
487	344064	796.825	619	4095
488	344064	797.279	630	4095
489	344064	799.368	624	4095
490	344064	798.669	617	4095
491	344064	764.673	627	4095
492	344064	763.195	622	4095
493	344064	765.099	625	4095
494	344064	765.142	630	4095
495	344064	769.762	632	4095
496	344064	687.333	519	4095
497	344064	687.817	520	4095
498	344064	687.026	519	4095
499	344064	686.690	515	4095
500	344064	690.454	517	4095
501	344064	462.687	356	2095
502	344064	461.994	362	2299
503	344064	462.849	364	2325
504	344064	462.725	360	2243
505	344064	462.488	362	2283
506	344064	379.147	302	1748
507	344064	378.757	306	1789
508	344064	378.920	305	1764
509	344064	378.228	305	1639
510	344064	378.026	304	1580
511	344064	341.360	282	1102
512	344064	341.219	280	1028
513	344064	340.697	279	1021
514	344064	340.258	283	1039
515	344064	340.163	274	1082
516	344064	339.808	278	1114
517	344064	339.342	277	1084
518	344064	339.060	278	1023
519	344064	344.927	282	999
520	344064	601.263	460	2598
521	344064	660.797	497	3121
522	344064	687.630	526	3104
523	344064	704.168	539	3116
524	344064	713.038	543	3577
525	344064	721.176	543	3467
526	344064	726.914	555	3589
527	344064	730.992	550	3874
528	344064	735.919	555	3384
529	344064	743.166	565	3563
530	344064	741.174	558	3558
531	344064	743.554	563	3431
532	344064	746.407	564	3984
533	344064	747.241	567	3817
534	344064	749.529	566	3872
535	344064	751.111	571	4095
536	344064	752.315	572	3553
537	344064	752.280	566	4002
538	344064	754.195	566	3848
539	344064	755.555	574	3573
540	344064	756.821	575	3643
541	344064	756.996	575	3565
542	344064	758.563	576	3421
543	344064	761.060	576	3552
544	344064	759.395	575	3673
545	344064	760.826	578	3864
546	344064	762.243	571	3992
547	344064	762.286	576	3562
548	344064	761.802	573	3714
549	344064	762.780	578	3521
550	344064	763.714	574	3821
551	344064	763.413	575	3666
552	344064	764.206	577	3959
553	344064	764.093	579	3876
554	344064	765.260	575	3887
555	344064	765.804	577	3853
556	344064	764.729	576	4031
557	344064	766.477	579	3546
558	344064	766.550	577	3998
559	344064	767.625	583	3950
560	344064	767.451	582	3683
561	344064	768.860	578	3957
562	344064	773.771	584	4028
563	344064	769.192	576	3745
564	344064	769.598	581	3907
565	344064	769.388	572	3857
566	344064	771.617	576	3849
567	344064	771.372	579	3732
568	344064	769.829	581	3684
569	344064	770.368	576	3832
570	344064	770.281	583	3824
571	344064	772.419	582	3763
572	344064	771.380	580	3961
573	344064	772.970	586	3746
574	344064	773.212	582	3666
575	344064	772.578	579	3725
576	344064	773.252	588	3811
577	344064	773.030	581	3965
578	344064	772.530	587	3980
579	344064	772.546	588	3802
580	344064	772.927	585	3611
581	344064	772.367	578	3429
582	344064	772.142	583	3435
583	344064	772.892	582	3889
584	344064	774.132	580	3747
585	344064	772.949	576	3518
586	344064	773.201	584	3590
587	344064	774.731	592	3366
588	344064	773.847	589	3633
589	344064	828.565	622	4095
590	344064	827.726	619	4095
591	344064	830.268	624	4095
592	344064	830.167	627	4095
593	344064	839.428	627	4095
594	344064	753.519	556	4095
595	344064	753.172	557	4095
596	344064	752.935	560	4095
597	344064	752.881	552	4095
598	344064	754.657	564	4095
599	344064	495.704	385	4095
600	344064	496.298	389	4095
601	344064	496.544	389	4095
602	344064	495.743	390	4095
603	344064	495.623	386	4095
604	344064	400.990	327	4095
605	344064	400.493	321	4095
606	344064	400.860	324	4095
607	344064	399.928	318	4095
608	344064	399.733	325	4095
609	344064	359.846	286	3640
610	344064	359.929	283	3739
611	344064	359.045	288	3763
612	344064	358.650	287	3925
613	344064	358.503	284	3934
614	344064	358.063	287	4009
615	344064	357.497	287	3661
616	344064	357.235	287	3903
617	344064	369.066	296	4095
618	344064	504.607	383	4095
619	344064	522.295	392	4095
620	344064	528.416	391	4095
621	344064	531.877	390	4095
622	344064	535.179	401	4095
623	344064	534.490	401	4095
624	344064	534.859	398	4095
625	344064	535.526	401	4095
626	344064	536.472	405	4095
627	344064	538.626	401	4095
628	344064	536.635	401	4095
629	344064	536.887	401	4095
630	344064	537.445	402	4095
631	344064	537.259	401	4095
632	344064	537.771	403	4095
633	344064	538.233	397	4095
634	344064	537.739	400	4095
635	344064	537.406	402	4095
636	344064	537.610	403	4095
637	344064	538.774	402	4095
638	344064	538.584	399	4095
639	344064	538.166	407	4095
640	344064	539.574	400	4095
641	344064	541.391	409	4095
642	344064	538.462	401	4095
643	344064	538.609	404	4095
644	344064	538.812	399	4095
645	344064	538.599	401	4095
646	344064	539.259	403	4095
647	344064	538.532	403	4095
648	344064	539.772	404	4095
649	344064	539.538	403	4095
650	344064	538.584	404	4095
651	344064	538.483	403	4095
652	344064	539.202	402	4095
653	344064	541.558	405	4095
654	344064	537.941	405	4095
655	344064	539.253	399	4095
656	344064	538.765	403	4095
657	344064	539.952	400	4095
658	344064	539.429	401	4095
659	344064	539.495	403	4095
660	344064	541.373	404	4095
661	344064	539.482	398	4095
662	344064	539.587	404	4095
663	344064	540.835	405	4095
664	344064	539.432	400	4095
665	344064	539.556	407	4095
666	344064	539.271	402	4095
667	344064	539.304	401	4095
668	344064	540.723	402	4095
669	344064	540.290	406	4095
670	344064	539.306	407	4095
671	344064	539.503	403	4095
672	344064	539.639	401	4095
673	344064	539.833	402	4095
674	344064	539.865	400	4095
675	344064	539.708	397	4095
676	344064	539.568	402	4095
677	344064	539.558	407	4095
678	344064	539.213	404	4095
679	344064	539.109	399	4095
680	344064	538.686	391	4095
681	344064	539.373	386	4095
682	344064	539.584	406	4095
683	344064	538.843	407	4095
684	344064	538.904	399	4095
685	344064	539.531	397	4095
686	344064	539.155	400	4095
687	344064	838.305	664	4095
688	344064	838.281	671	4095
689	344064	840.308	673	4095
690	344064	840.087	659	4095
691	344064	850.402	682	4095
692	344064	702.912	548	4095
693	344064	702.208	553	4095
694	344064	701.749	551	4095
695	344064	701.348	555	4095
696	344064	703.526	550	4095
697	344064	468.717	383	4095
698	344064	468.681	384	4095
699	344064	469.498	386	4095
700	344064	468.683	391	4095
701	344064	468.640	387	4095
702	344064	383.060	330	4095
703	344064	382.608	329	4095
704	344064	383.138	327	4095
705	344064	382.090	330	4095
706	344064	381.980	328	4095
707	344064	348.444	303	3370
708	344064	348.699	306	3152
709	344064	347.677	302	3542
710	344064	347.408	297	3165
711	344064	347.309	304	3221
712	344064	346.599	303	3392
713	344064	346.570	304	3395
714	344064	346.018	303	3324
715	344064	362.653	314	3809
716	344064	484.963	395	4095
717	344064	501.167	410	4095
718	344064	506.832	409	4095
719	344064	510.053	411	4095
720	344064	512.237	414	4095
721	344064	512.892	417	4095
722	344064	513.189	413	4095
723	344064	513.882	418	4095
724	344064	514.733	416	4095
725	344064	516.243	420	4095
726	344064	514.882	418	4095
727	344064	515.188	412	4095
728	344064	515.798	421	4095
729	344064	515.522	423	4095
730	344064	515.780	417	4095
731	344064	516.094	419	4095
732	344064	516.143	417	4095
733	344064	515.291	415	4095
734	344064	515.690	415	4095
735	344064	516.613	416	4095
736	344064	516.556	420	4095
737	344064	516.831	418	4095
738	344064	517.035	418	4095
739	344064	518.333	423	4095
740	344064	516.752	422	4095
741	344064	516.669	415	4095
742	344064	516.923	404	4095
743	344064	516.584	419	4095
744	344064	516.628	425	4095
745	344064	517.357	423	4095
746	344064	518.475	405	4095
747	344064	516.802	415	4095
748	344064	516.093	412	4095
749	344064	516.445	399	4095
750	344064	516.912	415	4095
751	344064	519.048	421	4095
752	344064	516.286	421	4095
753	344064	517.026	424	4095
754	344064	516.608	417	4095
755	344064	517.683	419	4095
756	344064	517.318	412	4095
757	344064	517.702	421	4095
758	344064	518.914	421	4095
759	344064	517.641	419	4095
760	344064	517.487	426	4095
761	344064	517.721	417	4095
762	344064	517.324	414	4095
763	344064	517.325	414	4095
764	344064	517.791	412	4095
765	344064	517.227	414	4095
766	344064	521.228	420	4095
767	344064	517.518	412	4095
768	344064	517.181	422	4095
769	344064	517.354	418	4095
770	344064	517.560	412	4095
771	344064	517.640	422	4095
772	344064	517.944	424	4095
773	344064	517.840	411	4095
774	344064	518.043	422	4095
775	344064	517.386	416	4095
776	344064	517.385	418	4095
777	344064	517.027	421	4095
778	344064	516.705	421	4095
779	344064	517.412	420	4095
780	344064	517.261	419	4095
781	344064	517.279	422	4095
782	344064	516.924	416	4095
783	344064	517.416	420	4095
784	344064	517.189	422	4095
785	344064	810.084	505	4095
786	344064	810.117	496	4095
787	344064	811.399	487	4095
788	344064	812.078	493	4095
789	344064	819.142	500	4095
790	344064	697.705	492	4095
791	344064	699.240	501	4095
792	344064	696.922	500	4095
793	344064	696.777	500	4095
794	344064	697.856	500	4095
795	344064	467.569	363	4095
796	344064	467.559	366	4095
797	344064	468.000	361	4095
798	344064	467.894	364	4095
799	344064	467.463	364	4095
800	344064	384.008	310	4095
801	344064	383.385	303	4095
802	344064	383.780	306	4095
803	344064	382.908	310	4095
804	344064	382.992	310	4095
805	344064	345.720	288	4095
806	344064	346.012	287	4095
807	344064	345.028	285	4095
808	344064	344.812	285	4095
809	344064	344.688	282	4095
810	344064	344.460	279	4095
811	344064	344.097	285	4095
812	344064	343.630	283	4095
813	344064	365.896	303	4095
814	344064	475.252	366	4095
815	344064	491.077	370	4095
816	344064	496.072	373	4095
817	344064	498.976	377	4095
818	344064	501.246	379	4095
819	344064	501.792	380	4095
820	344064	502.799	381	4095
821	344064	502.872	371	4095
822	344064	504.554	379	4095
823	344064	504.610	382	4095
824	344064	504.280	382	4095
825	344064	503.682	381	4095
826	344064	504.474	375	4095
827	344064	506.196	383	4095
828	344064	504.626	384	4095
829	344064	504.804	379	4095
830	344064	504.835	379	4095
831	344064	504.526	378	4095
832	344064	504.454	377	4095
833	344064	505.028	380	4095
834	344064	505.165	381	4095
835	344064	505.613	379	4095
836	344064	505.560	378	4095
837	344064	506.499	378	4095
838	344064	504.998	379	4095
839	344064	505.006	376	4095
840	344064	505.115	376	4095
841	344064	505.901	382	4095
842	344064	505.059	375	4095
843	344064	505.489	379	4095
844	344064	506.593	380	4095
845	344064	505.357	382	4095
846	344064	504.996	376	4095
847	344064	506.089	380	4095
848	344064	505.336	380	4095
849	344064	506.663	374	4095
850	344064	505.077	383	4095
851	344064	505.423	383	4095
852	344064	505.175	380	4095
853	344064	505.763	384	4095
854	344064	505.650	376	4095
855	344064	506.226	381	4095
856	344064	507.408	384	4095
857	344064	506.081	381	4095
858	344064	505.793	381	4095
859	344064	505.659	380	4095
860	344064	505.612	378	4095
861	344064	505.538	377	4095
862	344064	506.021	378	4095
863	344064	505.653	385	4095
864	344064	508.450	381	4095
865	344064	505.998	380	4095
866	344064	505.654	384	4095
867	344064	505.572	381	4095
868	344064	505.761	383	4095
869	344064	505.984	379	4095
870	344064	507.601	384	4095
871	344064	506.274	383	4095
872	344064	506.391	377	4095
873	344064	505.725	378	4095
874	344064	506.005	382	4095
875	344064	505.256	377	4095
876	344064	505.269	372	4095
877	344064	506.186	379	4095
878	344064	506.327	375	4095
879	344064	506.134	378	4095
880	344064	505.123	383	4095
881	344064	505.811	379	4095
882	344064	505.697	384	4095
883	344064	806.777	553	4095
884	344064	806.921	555	4095
885	344064	808.559	561	4095
886	344064	810.136	564	4095
887	344064	814.679	571	4095
888	344064	679.444	484	4095
889	344064	680.228	475	4095
890	344064	678.610	481	4095
891	344064	678.128	473	4095
892	344064	679.385	478	4095
893	344064	457.974	347	4095
894	344064	457.697	344	4095
895	344064	458.381	343	4095
896	344064	458.021	346	4095
897	344064	457.790	341	4095
898	344064	377.332	296	3781
899	344064	376.668	298	3976
900	344064	376.923	299	3931
901	344064	376.241	299	3764
902	344064	377.044	294	3521
903	344064	340.832	274	2908
904	344064	340.856	273	3117
905	344064	340.456	273	3223
906	344064	340.096	277	3215
907	344064	339.934	275	3100
908	344064	339.801	276	2652
909	344064	339.268	273	3047
910	344064	339.042	271	3011
911	344064	370.959	291	3864
912	344064	469.853	347	4095
913	344064	483.733	353	4095
914	344064	488.030	358	4095
915	344064	490.796	359	4095
916	344064	492.988	361	4095
917	344064	493.066	359	4095
918	344064	493.668	358	4095
919	344064	493.933	357	4095
920	344064	496.132	356	4095
921	344064	495.475	363	4095
922	344064	494.734	363	4095
923	344064	494.946	365	4095
924	344064	495.796	361	4095
925	344064	498.341	360	4095
926	344064	495.668	359	4095
927	344064	496.002	362	4095
928	344064	495.820	363	4095
929	344064	496.202	361	4095
930	344064	495.522	364	4095
931	344064	496.155	356	4095
932	344064	497.076	363	4095
933	344064	496.892	363	4095
934	344064	496.363	362	4095
935	344064	497.089	364	4095
936	344064	496.365	360	4095
937	344064	496.276	361	4095
938	344064	496.484	359	4095
939	344064	496.600	360	4095
940	344064	496.210	362	4095
941	344064	496.229	356	4095
942	344064	497.327	357	4095
943	344064	497.217	360	4095
944	344064	496.384	361	4095
945	344064	496.409	359	4095
946	344064	496.041	363	4095
947	344064	497.311	363	4095
948	344064	495.980	350	4095
949	344064	496.265	364	4095
950	344064	496.122	363	4095
951	344064	496.727	359	4095
952	344064	496.360	362	4095
953	344064	496.878	360	4095
954	344064	497.615	358	4095
955	344064	497.122	364	4095
956	344064	496.513	359	4095
957	344064	496.820	363	4095
958	344064	496.483	358	4095
959	344064	496.731	362	4095
960	344064	496.794	358	4095
961	344064	496.336	367	4095
962	344064	498.155	358	4095
963	344064	496.811	361	4095
964	344064	496.782	361	4095
965	344064	497.032	367	4095
966	344064	496.651	357	4095
967	344064	498.853	360	4095
968	344064	497.665	359	4095
969	344064	496.981	360	4095
970	344064	497.046	362	4095
971	344064	497.505	363	4095
972	344064	496.686	362	4095
973	344064	496.216	360	4095
974	344064	496.204	361	4095
975	344064	496.995	359	4095
976	344064	496.659	361	4095
977	344064	496.909	365	4095
978	344064	497.573	361	4095
979	344064	496.374	362	4095
980	344064	496.194	361	4095
981	344064	862.046	615	4095
982	344064	862.598	621	4095
983	344064	865.062	630	4095
984	344064	865.657	635	4095
985	344064	869.695	621	4095
986	344064	701.607	509	4095
987	344064	702.366	511	4095
988	344064	700.873	508	4095
989	344064	700.486	512	4095
990	344064	701.309	513	4095
991	344064	467.145	361	3869
992	344064	467.521	368	3601
993	344064	467.579	367	3521
994	344064	467.365	357	3402
995	344064	467.901	367	3271
996	344064	382.275	308	2667
997	344064	381.617	306	2528
998	344064	381.831	307	2369
999	344064	381.209	311	2313
1000	344064	382.488	307	2157
1001	344064	347.965	283	2182
1002	344064	347.768	285	2341
1003	344064	347.181	283	2113
1004	344064	346.794	283	2116
1005	344064	346.718	279	1992
1006	344064	346.596	283	2195
1007	344064	346.257	280	2233
1008	344064	345.696	277	2031
1009	344064	386.250	309	2812
1010	344064	487.347	371	3994
1011	344064	501.459	379	4095
1012	344064	506.014	385	4095
1013	344064	508.491	383	4095
1014	344064	511.397	385	4095
1015	344064	511.280	385	3627
1016	344064	511.795	388	3975
1017	344064	512.557	386	4095
1018	344064	514.894	384	4095
1019	344064	513.752	386	4095
1020	344064	512.760	387	4095
1021	344064	512.963	389	4095
1022	344064	513.693	387	4095
1023	344064	518.416	390	4095
1024	344064	513.579	386	3922
1025	344064	513.963	389	4095
1026	344064	513.764	388	4095
1027	344064	515.096	393	3808
1028	344064	514.277	388	4095
1029	344064	514.281	383	4095
1030	344064	515.226	386	4095
1031	344064	514.526	389	4095
1032	344064	514.459	392	4095
1033	344064	515.035	388	4095
1034	344064	514.338	386	3858
1035	344064	514.192	382	4095
1036	344064	514.696	388	4095
1037	344064	514.341	387	3977
1038	344064	514.129	387	4095
1039	344064	514.290	386	3940
1040	344064	515.384	391	4095
1041	344064	514.773	384	4095
1042	344064	514.196	386	4095
1043	344064	514.509	393	4095
1044	344064	514.439	389	3849
1045	344064	515.187	389	4095
1046	344064	514.063	393	4095
1047	344064	514.620	390	4095
1048	344064	514.227	388	4095
1049	344064	514.763	387	3861
1050	344064	514.720	390	4095
1051	344064	515.235	391	4095
1052	344064	515.550	390	4095
1053	344064	514.937	388	4095
1054	344064	514.880	388	4095
1055	344064	514.868	391	4095
1056	344064	514.677	390	4095
1057	344064	514.729	383	4095
1058	344064	514.855	386	4095
1059	344064	514.670	392	4095
1060	344064	515.945	389	4095
1061	344064	515.040	391	4095
1062	344064	514.679	391	4095
1063	344064	514.821	388	4095
1064	344064	514.535	387	4095
1065	344064	515.810	391	4095
1066	344064	516.483	390	4095
1067	344064	515.219	390	4095
1068	344064	514.890	387	3548
1069	344064	515.096	391	4095
1070	344064	514.805	387	4095
1071	344064	514.417	383	4095
1072	344064	514.335	390	4022
1073	344064	517.603	392	4095
1074	344064	514.596	391	4095
1075	344064	514.900	393	3903
1076	344064	517.422	393	4065
1077	344064	514.759	388	3957
1078	344064	515.700	391	3850
1079	344064	845.317	666	4095
1080	344064	846.107	669	4095
1081	344064	847.892	673	4095
1082	344064	848.648	680	4095
1083	344064	851.202	681	4095
1084	344064	716.624	565	4095
1085	344064	716.572	553	4095
1086	344064	715.240	559	4095
1087	344064	715.222	567	4095
1088	344064	715.712	567	4095
1089	344064	476.223	391	3874
1090	344064	476.752	387	3918
1091	344064	476.745	388	3731
1092	344064	476.518	390	3623
1093	344064	477.012	388	3641
1094	344064	388.972	334	2415
1095	344064	388.263	334	2335
1096	344064	388.590	333	2365
1097	344064	387.911	332	2503
1098	344064	389.015	330	2209
1099	344064	352.815	279	2115
1100	344064	352.481	276	2235
1101	344064	352.204	282	2245
1102	344064	351.910	279	2221
1103	344064	351.556	277	2109
1104	344064	351.648	280	1944
1105	344064	351.145	279	1954
1106	344064	350.644	274	2459
1107	344064	375.053	297	2957
1108	344064	421.409	319	3618
1109	344064	426.835	321	4088
1110	344064	427.886	320	4095
1111	344064	428.427	326	4095
1112	344064	429.935	328	4095
1113	344064	429.149	321	4095
1114	344064	428.720	323	4095
1115	344064	428.725	325	4095
1116	344064	430.091	321	4095
1117	344064	428.885	327	3826
1118	344064	428.082	321	4056
1119	344064	428.216	320	3282
1120	344064	428.668	320	3009
1121	344064	431.447	320	3288
1122	344064	428.235	326	2905
1123	344064	428.152	325	2823
1124	344064	427.950	322	2750
1125	344064	428.161	323	2742
1126	344064	427.708	321	2742
1127	344064	427.941	323	2605
1128	344064	428.360	323	2312
1129	344064	427.813	323	2290
1130	344064	427.831	323	2374
1131	344064	427.878	327	2286
1132	344064	427.410	325	2407
1133	344064	429.863	327	2338
1134	344064	427.737	324	2004
1135	344064	427.378	319	2066
1136	344064	427.179	323	1954
1137	344064	427.192	323	2019
1138	344064	427.492	323	1924
1139	344064	427.260	322	1902
1140	344064	426.985	323	1794
1141	344064	426.993	320	1917
1142	344064	427.026	322	1845
1143	344064	427.599	323	1718
1144	344064	426.841	322	1730
1145	344064	427.238	323	1889
1146	344064	426.901	322	1850
1147	344064	427.002	325	1734
1148	344064	426.944	322	1880
1149	344064	427.465	325	1765
1150	344064	427.549	323	1904
1151	344064	427.146	320	1934
1152	344064	427.146	324	1845
1153	344064	426.924	320	1795
1154	344064	426.800	318	1783
1155	344064	426.892	319	1792
1156	344064	426.881	325	1625
1157	344064	426.738	323	1741
1158	344064	427.386	322	1590
1159	344064	426.797	323	1962
1160	344064	426.639	317	1976
1161	344064	426.714	321	1672
1162	344064	426.820	324	1845
1163	344064	427.295	324	1908
1164	344064	427.625	321	1673
1165	344064	426.928	323	1926
1166	344064	426.676	326	1989
1167	344064	426.779	321	1855
1168	344064	426.682	320	1915
1169	344064	426.202	323	1877
1170	344064	426.151	322	1877
1171	344064	427.124	320	1781
1172	344064	426.746	327	1584
1173	344064	426.372	324	1783
1174	344064	427.057	324	1613
1175	344064	426.104	324	1824
1176	344064	426.596	321	1784
1177	344064	807.816	562	4095
1178	344064	808.779	557	3942
1179	344064	810.227	571	4095
1180	344064	811.120	570	3757
1181	344064	813.136	569	3998
1182	344064	695.892	507	3067
1183	344064	695.848	514	3304
1184	344064	694.935	512	3109
1185	344064	694.813	514	3370
1186	344064	694.974	507	2946
1187	344064	466.647	371	1776
1188	344064	466.886	371	1705
1189	344064	467.050	368	1733
1190	344064	466.873	367	1784
1191	344064	467.228	372	1497
1192	344064	382.699	318	1222
1193	344064	381.939	318	1251
1194	344064	381.891	312	1297
1195	344064	382.238	315	1249
1196	344064	382.284	317	1204
1197	344064	345.857	291	979
1198	344064	345.659	285	1014
1199	344064	345.301	288	909
1200	344064	345.069	291	1052
1201	344064	344.776	287	959
1202	344064	344.953	288	977
1203	344064	344.580	285	997
1204	344064	344.328	285	937
1205	344064	370.607	307	1076
1206	344064	411.673	327	1544
1207	344064	417.162	333	1344
1208	344064	418.046	335	1462
1209	344064	418.622	332	1520
1210	344064	420.161	334	1574
1211	344064	419.093	335	1561
1212	344064	418.998	335	1545
1213	344064	418.988	331	1478
1214	344064	419.858	334	1467
1215	344064	418.990	334	1575
1216	344064	418.525	333	1495
1217	344064	418.397	335	1534
1218	344064	418.957	332	1520
1219	344064	420.466	336	1463
1220	344064	418.526	333	1405
1221	344064	418.476	336	1372
1222	344064	418.104	331	1556
1223	344064	418.886	328	1418
1224	344064	418.081	333	1532
1225	344064	418.253	333	1527
1226	344064	418.581	336	1563
1227	344064	418.039	323	1578
1228	344064	418.233	335	1522
1229	344064	418.325	336	1544
1230	344064	418.135	335	1552
1231	344064	419.130	336	1541
1232	344064	418.146	334	1495
1233	344064	417.720	334	1525
1234	344064	417.655	337	1522
1235	344064	417.671	338	1452
1236	344064	417.903	335	1444
1237	344064	417.751	337	1504
1238	344064	417.455	330	1433
1239	344064	417.500	334	1404
1240	344064	417.766	333	1433
1241	344064	418.000	333	1465
1242	344064	418.205	333	1533
1243	344064	418.075	338	1451
1244	344064	417.502	336	1558
1245	344064	417.491	334	1394
1246	344064	417.642	335	1478
1247	344064	417.973	332	1439
1248	344064	417.858	335	1553
1249	344064	417.886	332	1538
1250	344064	417.642	336	1536
1251	344064	417.590	333	1457
1252	344064	417.537	335	1606
1253	344064	417.564	334	1516
1254	344064	417.512	338	1545
1255	344064	417.478	335	1487
1256	344064	417.929	327	1437
1257	344064	417.416	339	1479
1258	344064	417.348	338	1554
1259	344064	417.469	332	1376
1260	344064	417.512	328	1405
1261	344064	417.796	334	1347
1262	344064	418.063	334	1378
1263	344064	417.659	337	1474
1264	344064	417.615	334	1549
1265	344064	417.401	330	1478
1266	344064	417.342	335	1432
1267	344064	416.997	334	1421
1268	344064	417.003	334	1338
1269	344064	417.575	332	1312
1270	344064	417.355	336	1351
1271	344064	417.200	337	1445
1272	344064	417.392	336	1427
1273	344064	416.869	335	1529
1274	344064	417.155	336	1363
1275	344064	817.061	622	4095
1276	344064	818.980	617	4095
1277	344064	819.033	609	4095
1278	344064	819.985	620	4095
1279	344064	821.459	627	4095
1280	344064	714.663	546	4095
1281	344064	714.261	564	4095
1282	344064	713.292	555	4095
1283	344064	712.987	538	4095
1284	344064	713.592	555	4095
1285	344064	476.838	394	2722
1286	344064	477.023	381	2609
1287	344064	477.399	396	2718
1288	344064	477.099	394	2593
1289	344064	477.313	395	2888
1290	344064	389.080	339	1693
1291	344064	391.625	337	1857
1292	344064	388.400	334	1894
1293	344064	388.523	336	1656
1294	344064	388.747	329	1850
1295	344064	351.507	308	1305
1296	344064	351.104	309	1424
1297	344064	350.722	306	1336
1298	344064	350.490	308	1427
1299	344064	350.071	311	1461
1300	344064	350.353	305	1390
1301	344064	349.806	308	1424
1302	344064	349.756	307	1409
1303	344064	376.717	331	1519
1304	344064	419.195	357	1923
1305	344064	425.132	367	2105
1306	344064	426.298	354	2052
1307	344064	427.191	367	1999
1308	344064	427.974	358	2026
1309	344064	427.719	369	1971
1310	344064	427.459	365	2156
1311	344064	427.326	366	2075
1312	344064	427.960	365	2046
1313	344064	428.198	368	2216
1314	344064	426.924	362	1967
1315	344064	427.101	363	2174
1316	344064	427.391	359	2168
1317	344064	428.431	365	1961
1318	344064	427.015	366	2183
1319	344064	427.146	364	2175
1320	344064	426.767	369	2147
1321	344064	427.132	368	2067
1322	344064	426.595	367	2152
1323	344064	426.697	361	2189
1324	344064	427.265	368	1972
1325	344064	427.059	364	2212
1326	344064	426.548	370	2086
1327	344064	426.774	365	2247
1328	344064	426.516	363	2179
1329	344064	429.143	358	2223
1330	344064	426.593	368	2209
1331	344064	426.235	365	2220
1332	344064	426.130	363	2245
1333	344064	426.360	367	2067
1334	344064	426.581	364	2222
1335	344064	426.147	358	2197
1336	344064	425.847	363	2264
1337	344064	426.093	366	2186
1338	344064	426.630	367	2046
1339	344064	426.440	363	2202
1340	344064	426.273	364	2047
1341	344064	426.566	366	2189
1342	344064	426.091	369	2265
1343	344064	426.216	370	2229
1344	344064	426.241	367	2214
1345	344064	426.739	365	2285
1346	344064	426.534	369	2117
1347	344064	426.652	362	2283
1348	344064	426.497	358	2266
1349	344064	426.080	360	2095
1350	344064	426.020	365	2186
1351	344064	426.124	366	2270
1352	344064	426.114	369	2137
1353	344064	426.106	361	2267
1354	344064	426.327	363	1974
1355	344064	426.038	364	2263
1356	344064	425.849	367	2135
1357	344064	426.016	364	2245
1358	344064	426.016	360	2234
1359	344064	426.359	365	2239
1360	344064	426.961	368	2255
1361	344064	426.653	366	2251
1362	344064	426.374	364	2240
1363	344064	425.908	364	2270
1364	344064	425.966	366	2261
1365	344064	425.612	364	2143
1366	344064	425.531	361	2106
1367	344064	426.106	361	2288
1368	344064	425.613	362	2173
1369	344064	425.655	364	2248
1370	344064	425.967	361	2290
1371	344064	426.344	361	2122
1372	344064	425.571	347	2292
1373	344064	799.794	578	4095
1374	344064	804.429	568	4095
1375	344064	801.779	573	4095
1376	344064	802.293	576	4095
1377	344064	803.389	568	4095
1378	344064	702.177	525	4095
1379	344064	701.909	533	4095
1380	344064	701.268	528	4095
1381	344064	700.933	531	4095
1382	344064	701.251	526	4095
1383	344064	469.349	377	4095
1384	344064	469.670	378	4095
1385	344064	470.196	381	4095
1386	344064	469.758	375	4095
1387	344064	469.830	381	4095
1388	344064	383.832	320	4095
1389	344064	385.853	322	4095
1390	344064	383.316	319	4095
1391	344064	382.924	322	4095
1392	344064	383.355	320	4095
1393	344064	347.572	295	4095
1394	344064	347.529	299	4095
1395	344064	346.983	295	4095
1396	344064	346.469	293	4095
1397	344064	346.052	294	4095
1398	344064	346.293	289	4095
1399	344064	345.567	296	4095
1400	344064	345.394	294	4095
1401	344064	373.064	315	4095
1402	344064	415.638	338	4095
1403	344064	419.939	342	4095
1404	344064	421.631	339	4095
1405	344064	421.792	340	4095
1406	344064	422.747	347	4095
1407	344064	422.599	344	4095
1408	344064	422.310	345	4095
1409	344064	422.341	346	4095
1410	344064	422.717	339	4095
1411	344064	423.865	344	4095
1412	344064	421.787	343	4095
1413	344064	422.484	345	4095
1414	344064	422.281	341	4095
1415	344064	422.968	345	4095
1416	344064	422.094	333	4095
1417	344064	421.960	343	4095
1418	344064	421.652	344	4095
1419	344064	422.157	344	4095
1420	344064	421.311	341	4095
1421	344064	421.570	340	4095
1422	344064	421.884	343	4095
1423	344064	421.532	347	4095
1424	344064	421.507	341	4095
1425	344064	421.359	337	4095
1426	344064	421.348	343	4095
1427	344064	422.811	348	4095
1428	344064	421.446	340	4095
1429	344064	421.255	341	4095
1430	344064	420.919	338	4095
1431	344064	421.109	343	4095
1432	344064	421.483	347	4095
1433	344064	421.090	341	4095
1434	344064	420.630	347	4095
1435	344064	421.068	340	4095
1436	344064	421.365	343	4095
1437	344064	421.461	348	4095
1438	344064	421.196	343	4095
1439	344064	421.654	345	4095
1440	344064	421.081	344	4095
1441	344064	421.042	343	4095
1442	344064	421.107	343	4095
1443	344064	421.665	342	4095
1444	344064	421.117	342	4095
1445	344064	422.282	344	4095
1446	344064	421.334	345	4095
1447	344064	421.016	341	4095
1448	344064	421.041	343	4095
1449	344064	421.049	339	4095
1450	344064	421.841	343	4095
1451	344064	420.831	347	4095
1452	344064	421.310	343	4095
1453	344064	422.090	344	4095
1454	344064	420.609	342	4095
1455	344064	420.778	340	4095
1456	344064	420.889	339	4095
1457	344064	420.957	345	4095
1458	344064	421.486	343	4095
1459	344064	421.296	342	4095
1460	344064	421.031	340	4095
1461	344064	420.889	340	4095
1462	344064	420.873	344	4095
1463	344064	420.351	338	4095
1464	344064	420.437	345	4095
1465	344064	420.785	340	4095
1466	344064	420.626	342	4095
1467	344064	420.603	344	4095
1468	344064	420.593	343	4095
1469	344064	420.699	340	4095
1470	344064	420.538	339	4095
1471	344064	815.395	583	4095
1472	344064	817.163	592	4095
1473	344064	817.466	594	4095
1474	344064	818.089	578	4095
1475	344064	819.293	601	4095
1476	344064	720.321	558	4095
1477	344064	719.340	557	4095
1478	344064	718.199	553	4095
1479	344064	717.863	552	4095
1480	344064	717.892	541	4095
1481	344064	475.404	388	4095
1482	344064	475.764	385	4095
1483	344064	476.562	388	4095
1484	344064	476.003	387	4095
1485	344064	476.102	388	4095
1486	344064	387.409	325	3593
1487	344064	388.575	323	4000
1488	344064	386.769	324	3739
1489	344064	386.511	321	3619
1490	344064	387.247	325	3781
1491	344064	350.562	296	2909
1492	344064	350.145	299	2819
1493	344064	349.870	298	2907
1494	344064	349.561	300	2931
1495	344064	349.046	297	3147
1496	344064	349.397	298	2771
1497	344064	348.769	301	2874
1498	344064	348.579	298	2883
1499	344064	384.499	322	3628
1500	344064	421.075	349	4095
1501	344064	425.622	353	4095
1502	344064	428.207	349	4079
1503	344064	427.330	349	4095
1504	344064	428.075	351	4095
1505	344064	428.013	349	4095
1506	344064	427.491	348	4095
1507	344064	427.764	345	4095
1508	344064	428.006	349	4095
1509	344064	429.895	352	4095
1510	344064	427.298	351	4095
1511	344064	427.306	350	4095
1512	344064	427.568	353	4095
1513	344064	428.249	352	4095
1514	344064	427.574	353	4095
1515	344064	427.682	351	4095
1516	344064	427.135	345	4095
1517	344064	427.328	347	4095
1518	344064	426.677	352	4095
1519	344064	427.039	355	4095
1520	344064	427.193	352	4095
1521	344064	427.120	354	4095
1522	344064	426.939	354	4095
1523	344064	426.750	351	4095
1524	344064	426.561	351	4095
1525	344064	427.796	350	4095
1526	344064	426.820	352	4095
1527	344064	426.612	353	4095
1528	344064	426.578	350	4095
1529	344064	426.554	346	4095
1530	344064	427.124	345	4095
1531	344064	426.417	351	4095
1532	344064	426.316	352	4095
1533	344064	426.425	355	4095
1534	344064	426.830	349	4095
1535	344064	426.903	357	4095
1536	344064	427.252	351	4095
1537	344064	426.799	351	4095
1538	344064	426.607	347	4095
1539	344064	426.479	345	4095
1540	344064	426.755	351	4095
1541	344064	426.986	350	4095
1542	344064	426.599	354	4095
1543	344064	427.207	350	4095
1544	344064	426.739	350	4095
1545	344064	426.988	353	4095
1546	344064	426.479	353	4095
1547	344064	426.241	350	4095
1548	344064	426.567	350	4095
1549	344064	426.273	354	4095
1550	344064	427.129	349	4095
1551	344064	426.581	350	4095
1552	344064	426.079	351	4095
1553	344064	426.052	353	4095
1554	344064	426.928	349	4095
1555	344064	426.390	351	4095
1556	344064	427.007	353	4095
1557	344064	426.677	351	4095
1558	344064	426.378	354	4095
1559	344064	426.183	352	4095
1560	344064	425.939	346	4095
1561	344064	425.790	341	4095
1562	344064	425.765	348	4095
1563	344064	425.968	350	4095
1564	344064	425.999	351	4095
1565	344064	426.019	338	4095
1566	344064	425.918	349	4095
1567	344064	425.878	350	4095
1568	344064	425.970	348	4095
1569	344064	830.799	620	4095
1570	344064	832.039	624	4095
1571	344064	832.654	620	4095
1572	344064	833.840	617	4095
1573	344064	833.997	623	4095
1574	344064	740.861	544	4095
1575	344064	739.910	533	4095
1576	344064	738.756	529	4095
1577	344064	738.619	532	4095
1578	344064	738.654	531	4095
1579	344064	488.796	382	4095
1580	344064	489.171	378	4095
1581	344064	490.014	377	4095
1582	344064	489.055	385	4095
1583	344064	489.616	384	4095
1584	344064	398.268	325	4095
1585	344064	397.476	327	4095
1586	344064	395.960	326	4095
1587	344064	395.604	323	4095
1588	344064	396.193	322	4095
1589	344064	356.688	291	3382
1590	344064	356.475	293	3523
1591	344064	355.855	294	3383
1592	344064	356.002	293	3490
1593	344064	355.425	295	3423
1594	344064	355.620	292	3306
1595	344064	354.930	292	3447
1596	344064	354.624	290	3525
1597	344064	354.184	289	3484
1598	344064	354.053	292	3467
1599	344064	354.358	292	3472
1600	344064	355.109	291	3519
1601	344064	353.253	290	3366
1602	344064	353.723	290	3480
1603	344064	352.797	291	3310
1604	344064	352.324	290	3338
1605	344064	352.207	290	3407
1606	344064	352.119	289	3370
1607	344064	352.694	289	3347
1608	344064	351.421	287	3171
1609	344064	351.183	290	3383
1610	344064	351.180	289	3354
1611	344064	351.537	287	3381
1612	344064	351.100	289	3358
1613	344064	350.896	290	3320
1614	344064	350.684	290	3358
1615	344064	350.808	288	3295
1616	344064	350.107	288	3253
1617	344064	350.514	289	3358
1618	344064	350.578	291	3411
1619	344064	350.378	290	3452
1620	344064	350.263	289	3363
1621	344064	350.095	290	3225
1622	344064	349.983	287	3403
1623	344064	350.504	287	3396
1624	344064	350.048	290	3361
1625	344064	349.737	290	3316
1626	344064	349.735	286	3427
1627	344064	349.774	288	3293
1628	344064	350.014	288	3418
1629	344064	349.596	288	3411
1630	344064	349.528	287	3449
1631	344064	349.466	286	3407
1632	344064	349.855	287	3359
1633	344064	349.797	284	3441
1634	344064	349.832	286	3455
1635	344064	349.834	287	3298
1636	344064	349.713	287	3344
1637	344064	349.557	289	3439
1638	344064	349.692	286	3404
1639	344064	349.798	289	3309
1640	344064	349.783	287	3442
1641	344064	349.774	288	3513
1642	344064	349.553	289	3364
1643	344064	349.513	288	3337
1644	344064	349.192	288	3365
1645	344064	349.701	286	3417
1646	344064	349.201	289	3401
1647	344064	349.296	288	3376
1648	344064	349.604	288	3248
1649	344064	349.271	286	3320
1650	344064	349.060	289	3377
1651	344064	349.230	285	3343
1652	344064	349.389	289	3311
1653	344064	349.524	289	3425
1654	344064	349.979	289	3226
1655	344064	349.327	289	3377
1656	344064	349.076	289	3296
1657	344064	348.879	290	3339
1658	344064	349.032	289	3279
1659	344064	349.164	288	3280
1660	344064	348.663	290	3244
1661	344064	348.894	283	3374
1662	344064	348.697	289	3381
1663	344064	348.766	289	3393
1664	344064	348.669	288	3310
1665	344064	348.592	288	3406
1666	344064	348.855	291	3377
1667	344064	799.247	543	4095
1668	344064	800.789	543	4095
1669	344064	802.082	555	4095
1670	344064	802.116	553	4095
1671	344064	802.611	565	4095
1672	344064	709.821	505	4095
1673	344064	709.005	496	4095
1674	344064	708.138	501	3978
1675	344064	707.721	491	4095
1676	344064	707.649	497	4095
1677	344064	474.758	364	2328
1678	344064	475.060	367	2148
1679	344064	475.955	355	2177
1680	344064	475.011	365	2395
1681	344064	475.229	361	2124
1682	344064	389.537	319	1545
1683	344064	388.196	318	1556
1684	344064	386.982	317	1514
1685	344064	386.905	312	1735
1686	344064	386.837	306	1686
1687	344064	350.186	285	1158
1688	344064	349.825	284	1250
1689	344064	349.309	286	1152
1690	344064	349.655	286	1261
1691	344064	348.682	285	1150
1692	344064	348.768	282	1144
1693	344064	348.161	284	1203
1694	344064	347.788	282	1220
1695	344064	347.339	280	1211
1696	344064	347.139	278	1225
1697	344064	347.541	282	1161
1698	344064	348.016	283	1109
1699	344064	346.416	282	1176
1700	344064	346.457	283	1128
1701	344064	345.992	282	1148
1702	344064	345.451	281	1137
1703	344064	345.351	285	1250
1704	344064	345.182	281	1181
1705	344064	345.579	275	1183
1706	344064	344.456	282	1149
1707	344064	344.360	283	1201
1708	344064	344.316	280	1131
1709	344064	344.617	280	1159
1710	344064	344.215	284	1118
1711	344064	343.897	283	1127
1712	344064	343.573	280	1168
1713	344064	344.107	278	1169
1714	344064	343.263	283	1113
1715	344064	343.442	279	1081
1716	344064	343.726	281	1223
1717	344064	343.357	282	1121
1718	344064	343.411	283	1103
1719	344064	343.262	281	1108
1720	344064	343.174	280	1197
1721	344064	343.414	280	1166
1722	344064	343.598	278	1147
1723	344064	342.811	276	1098
1724	344064	342.942	281	1147
1725	344064	342.845	278	1122
1726	344064	343.143	282	1212
1727	344064	342.651	279	1190
1728	344064	342.480	277	1194
1729	344064	342.552	280	1117
1730	344064	342.779	279	1180
1731	344064	342.862	277	1150
1732	344064	342.729	278	1130
1733	344064	342.895	283	1177
1734	344064	342.687	280	1171
1735	344064	342.517	281	1154
1736	344064	342.595	278	1179
1737	344064	342.931	280	1153
1738	344064	342.970	279	1149
1739	344064	343.026	280	1177
1740	344064	342.619	279	1088
1741	344064	342.461	281	1100
1742	344064	342.395	279	1160
1743	344064	342.671	280	1161
1744	344064	342.331	284	1117
1745	344064	342.475	282	1156
1746	344064	342.785	279	1189
1747	344064	342.394	283	1138
1748	344064	342.163	280	1208
1749	344064	342.199	279	1107
1750	344064	342.341	279	1108
1751	344064	343.588	279	1190
1752	344064	343.430	275	1207
1753	344064	342.448	280	1129
1754	344064	342.152	282	1184
1755	344064	342.109	273	1218
1756	344064	342.105	281	1204
1757	344064	342.452	280	1173
1758	344064	341.873	278	1176
1759	344064	341.948	281	1146
1760	344064	341.903	282	1129
1761	344064	341.804	279	1135
1762	344064	341.713	280	1113
1763	344064	341.733	281	1176
1764	344064	342.076	280	1150
1765	344064	817.504	631	4095
1766	344064	818.699	622	4095
1767	344064	820.725	629	4095
1768	344064	820.125	626	4095
1769	344064	820.710	626	4095
1770	344064	712.449	554	4095
1771	344064	711.696	550	4095
1772	344064	710.757	548	4095
1773	344064	710.621	551	4095
1774	344064	710.426	543	4095
1775	344064	475.416	380	4095
1776	344064	475.704	383	4095
1777	344064	476.334	380	4095
1778	344064	475.720	373	4095
1779	344064	476.081	375	4095
1780	344064	389.008	320	3943
1781	344064	387.939	321	3265
1782	344064	386.971	316	3702
1783	344064	386.801	319	4095
1784	344064	386.979	315	4095
1785	344064	349.406	294	3433
1786	344064	349.037	288	3249
1787	344064	348.724	291	3498
1788	344064	349.902	294	3189
1789	344064	350.143	292	3222
1790	344064	348.403	289	3525
1791	344064	347.579	292	2885
1792	344064	347.182	293	3049
1793	344064	346.886	293	2893
1794	344064	346.885	291	2514
1795	344064	346.969	290	2773
1796	344064	347.096	294	3217
1797	344064	345.926	290	2531
1798	344064	345.913	291	3240
1799	344064	345.314	290	3075
1800	344064	344.858	289	3214
1801	344064	344.534	290	2565
1802	344064	344.412	289	3246
1803	344064	344.715	290	3259
1804	344064	343.794	290	3265
1805	344064	343.777	288	2835
1806	344064	343.763	291	3492
1807	344064	343.914	288	3012
1808	344064	343.635	288	3487
1809	344064	343.360	286	3429
1810	344064	343.106	289	2606
1811	344064	344.053	290	3478
1812	344064	342.945	287	2820
1813	344064	342.907	288	2703
1814	344064	343.052	285	2547
1815	344064	342.791	288	2981
1816	344064	342.825	287	3135
1817	344064	342.586	288	3341
1818	344064	342.504	287	2921
1819	344064	342.720	282	3444
1820	344064	342.874	289	3308
1821	344064	342.291	286	3008
1822	344064	342.289	287	3002
1823	344064	342.323	288	2598
1824	344064	342.524	288	3276
1825	344064	342.167	288	2793
1826	344064	341.957	288	3384
1827	344064	342.102	288	2814
1828	344064	342.141	285	3293
1829	344064	342.082	284	3283
1830	344064	341.988	289	3028
1831	344064	342.410	287	3247
1832	344064	342.100	287	2974
1833	344064	341.854	287	2622
1834	344064	341.994	290	3041
1835	344064	342.305	286	2865
1836	344064	342.236	287	2852
1837	344064	342.191	290	3369
1838	344064	342.048	284	3376
1839	344064	341.780	287	3059
1840	344064	341.710	287	2891
1841	344064	341.866	287	2905
1842	344064	341.794	287	3124
1843	344064	341.793	289	2878
1844	344064	342.206	288	3035
1845	344064	341.731	287	3230
1846	344064	341.561	287	2645
1847	344064	341.992	287	2798
1848	344064	341.730	285	3033
1849	344064	343.073	287	2784
1850	344064	342.349	287	2727
1851	344064	341.808	288	2944
1852	344064	341.649	286	2765
1853	344064	341.409	287	2988
1854	344064	341.669	288	2869
1855	344064	341.950	288	2900
1856	344064	341.303	287	2571
1857	344064	341.414	289	2760
1858	344064	341.400	287	3092
1859	344064	341.101	286	2678
1860	344064	341.332	287	3236
1861	344064	341.041	288	3024
1862	344064	341.498	288	2895
1863	344064	853.707	534	4095
1864	344064	855.372	535	4095
1865	344064	857.064	519	4095
1866	344064	856.622	529	4095
1867	344064	857.201	530	4095
1868	344064	744.410	462	4095
1869	344064	743.022	468	4095
1870	344064	742.193	463	4095
1871	344064	741.671	457	4095
1872	344064	741.483	474	4095
1873	344064	490.068	331	4095
1874	344064	490.334	339	4095
1875	344064	491.490	333	4095
1876	344064	490.782	341	4095
1877	344064	492.326	336	4095
1878	344064	398.838	295	4095
1879	344064	398.242	290	4095
1880	344064	397.309	292	4095
1881	344064	397.103	291	4095
1882	344064	397.583	292	4095
1883	344064	354.928	270	3425
1884	344064	354.489	269	3542
1885	344064	354.204	272	3112
1886	344064	355.175	274	3573
1887	344064	355.730	268	3611
1888	344064	354.143	264	3418
1889	344064	353.493	269	3168
1890	344064	353.272	269	3458
1891	344064	352.759	272	3105
1892	344064	352.759	272	3502
1893	344064	353.058	273	3616
1894	344064	352.988	271	3396
1895	344064	351.994	274	3447
1896	344064	352.177	271	3669
1897	344064	351.828	273	3622
1898	344064	351.064	271	3365
1899	344064	350.834	271	3233
1900	344064	350.753	269	3571
1901	344064	350.819	271	3755
1902	344064	350.044	272	3636
1903	344064	349.969	268	3345
1904	344064	350.062	271	3610
1905	344064	350.023	270	3338
1906	344064	349.795	268	3615
1907	344064	349.476	268	3637
1908	344064	349.234	268	3125
1909	344064	349.928	267	3626
1910	344064	349.050	266	3455
1911	344064	349.558	267	3587
1912	344064	349.154	265	3074
1913	344064	348.999	268	3709
1914	344064	348.863	264	3798
1915	344064	348.613	269	3650
1916	344064	348.716	269	3537
1917	344064	349.822	270	3521
1918	344064	348.907	267	3581
1919	344064	348.408	270	3648
1920	344064	348.296	269	3273
1921	344064	348.541	262	3367
1922	344064	348.687	269	3414
1923	344064	348.364	271	3648
1924	344064	347.984	267	3324
1925	344064	348.166	267	3617
1926	344064	348.080	265	3656
1927	344064	348.118	269	3528
1928	344064	347.879	267	3148
1929	344064	348.317	267	3417
1930	344064	348.176	267	3217
1931	344064	347.784	269	3138
1932	344064	348.074	273	3204
1933	344064	348.462	271	3462
1934	344064	348.736	268	3389
1935	344064	348.299	270	3456
1936	344064	348.215	271	3620
1937	344064	347.787	268	3579
1938	344064	348.036	268	3492
1939	344064	348.002	267	3564
1940	344064	347.731	270	3264
1941	344064	347.865	268	3187
1942	344064	348.138	267	3421
1943	344064	347.861	269	3293
1944	344064	347.598	269	3541
1945	344064	347.864	265	3544
1946	344064	347.705	268	3304
1947	344064	348.720	267	3044
1948	344064	348.316	270	3385
1949	344064	347.919	270	3499
1950	344064	347.500	270	3159
1951	344064	347.612	269	3383
1952	344064	347.568	267	3328
1953	344064	347.856	266	3393
1954	344064	347.331	267	3206
1955	344064	347.315	268	3136
1956	344064	347.348	266	3574
1957	344064	347.246	265	3360
1958	344064	347.343	265	3222
1959	344064	347.061	269	3220
1960	344064	347.551	267	3192
1961	344064	841.170	389	4095
1962	344064	843.816	386	4095
1963	344064	843.032	390	4095
1964	344064	843.437	383	4095
1965	344064	844.585	391	4095
1966	344064	737.406	402	4095
1967	344064	741.021	405	4095
1968	344064	735.072	397	4095
1969	344064	734.521	405	4095
1970	344064	734.347	392	4095
1971	344064	490.928	317	4095
1972	344064	491.408	322	4095
1973	344064	491.877	325	4095
1974	344064	491.606	322	4095
1975	344064	493.127	323	4095
1976	344064	400.154	284	4095
1977	344064	399.500	279	4095
1978	344064	399.074	285	4095
1979	344064	398.390	283	4095
1980	344064	398.644	281	4095
1981	344064	355.205	258	4095
1982	344064	355.438	259	4095
1983	344064	354.734	259	4095
1984	344064	355.231	261	4095
1985	344064	355.405	261	4095
1986	344064	354.416	258	3985
1987	344064	354.285	260	4095
1988	344064	353.666	261	4095
1989	344064	353.204	261	4095
1990	344064	353.189	257	4095
1991	344064	353.558	263	4095
1992	344064	353.584	259	4095
1993	344064	352.417	260	4095
1994	344064	352.482	261	4095
1995	344064	352.341	260	3889
1996	344064	351.638	260	4095
1997	344064	351.374	254	4095
1998	344064	351.212	253	4095
1999	344064	351.310	256	4095
[truncated: 353 more rows]
