# Supplementary material for: A 3D-Printed Oxygen Control Insert for a 24-Well Plate
Source: PLoS One. 2015 Sep 11;10(9):e0137631. doi: 10.1371/journal.pone.0137631 (PMC4567345; doi:10.1371/journal.pone.0137631)
Supplement: S1 Dataset — This dataset consists of intensity values of the oxygen sensors as well as the analyzed oxygen values. (ZIP) [file pone.0137631.s001.zip › oxygen_characterization_data/average.csv]

20.813	20.907	20.939	20.91	20.854	20.948	20.784	20.934	20.823	20.946	20.98	20.95	20.949	20.933	20.888	20.844	20.882	20.82	20.878	20.817	20.829	20.851	21.004	20.855
20.967	21.03	21.034	21.023	20.974	21.035	20.919	21.015	20.961	21.065	21.086	21.072	21.063	21.034	20.97	20.951	20.981	20.905	21.026	20.924	20.946	20.943	21.056	20.965
21.095	21.134	21.134	21.149	21.094	21.14	21.002	21.13	21.042	21.138	21.153	21.16	21.158	21.11	20.991	20.989	21.05	21.01	21.085	20.986	20.991	21.026	21.157	21.082
16.873	15.75	15.51	15.854	16.848	18.033	18.267	16.944	15.601	14.907	14.831	13.722	17.587	16.936	16.629	16.643	16.796	17.013	21.199	21.111	21.11	21.131	21.255	21.156
5.2624	3.0874	2.468	2.4581	2.8462	3.5302	7.6148	6.8546	6.3513	6.4552	7.1148	8.4019	13.149	12.055	11.168	10.991	11.361	12.104	21.244	21.163	21.15	21.192	21.31	21.215
2.1286	1.4396	1.2846	1.2722	1.4703	1.6915	6.0556	5.837	5.5977	5.6892	5.9814	6.5869	11.912	11.244	10.68	10.586	10.826	11.268	21.264	21.157	21.187	21.229	21.352	21.216
1.2502	1.0034	0.92016	0.88393	1.0276	1.1497	5.5636	5.4981	5.3357	5.411	5.592	5.9261	11.47	11.009	10.53	10.444	10.613	10.953	21.213	21.126	21.166	21.234	21.34	21.248
0.91944	0.8063	0.73972	0.68837	0.80953	0.88092	5.2948	5.3078	5.1936	5.29	5.4527	5.6945	11.309	10.905	10.443	10.369	10.526	10.807	21.311	21.222	21.214	21.241	21.344	21.248
0.74406	0.68215	0.63093	0.56291	0.68076	0.72797	5.1151	5.183	5.0992	5.1912	5.3253	5.5094	11.153	10.787	10.353	10.281	10.452	10.68	21.261	21.194	21.211	21.249	21.363	21.272
0.62807	0.59688	0.55243	0.47194	0.58598	0.61652	5.0211	5.0917	5.0327	5.1425	5.255	5.3933	11.078	10.769	10.321	10.26	10.411	10.628	21.327	21.209	21.214	21.237	21.341	21.252
0.54308	0.52926	0.48987	0.40495	0.51268	0.53548	4.9025	5.0154	4.9591	5.045	5.1586	5.2907	10.996	10.695	10.269	10.214	10.368	10.509	21.268	21.182	21.184	21.199	21.332	21.209
0.48608	0.48438	0.44468	0.35714	0.46936	0.48267	4.8759	4.9807	4.9347	5.0367	5.1319	5.2392	10.957	10.659	10.25	10.176	10.292	10.477	21.254	21.16	21.163	21.179	21.311	21.186
0.43282	0.44032	0.39705	0.30866	0.41901	0.42629	4.8042	4.9226	4.8826	4.97	5.0592	5.1702	10.845	10.586	10.129	10.101	10.239	10.431	21.211	21.104	21.11	21.13	21.236	21.147
0.39069	0.40508	0.36553	0.25608	0.3698	0.36973	4.7389	4.8666	4.8546	4.9587	5.0401	5.1115	10.847	10.58	10.146	10.065	10.169	10.399	21.155	21.047	21.074	21.097	21.231	21.136
0.35763	0.37118	0.33684	0.24002	0.35772	0.35625	4.7259	4.8582	4.8355	4.9491	5.0273	5.0669	10.813	10.544	10.149	10.087	10.208	10.37	21.215	21.104	21.096	21.116	21.24	21.114
0.33087	0.35493	0.32174	0.21468	0.33694	0.33079	4.7059	4.8437	4.8392	4.9379	5.003	5.0234	10.794	10.542	10.141	10.071	10.191	10.347	21.226	21.1	21.05	21.109	21.215	21.134
0.30125	0.32949	0.29993	0.19686	0.31473	0.30436	4.6826	4.8167	4.8134	4.9095	4.9817	5.0004	10.778	10.526	10.136	10.073	10.195	10.337	21.269	21.164	21.154	21.173	21.291	21.207
0.28707	0.31684	0.28427	0.18409	0.29828	0.28812	4.6671	4.8039	4.7798	4.862	4.9039	4.9827	10.656	10.425	10.062	10.033	10.143	10.31	21.255	21.124	21.129	21.156	21.268	21.196
0.27628	0.30378	0.27502	0.167	0.28191	0.27025	4.6486	4.7987	4.7584	4.8625	4.9538	4.9409	10.787	10.524	10.125	10.068	10.18	10.288	21.315	21.177	21.185	21.229	21.368	21.287
0.25935	0.29383	0.26456	0.15532	0.27242	0.25872	4.6523	4.8058	4.8031	4.8974	4.9641	4.9563	10.807	10.557	10.113	10.085	10.186	10.354	21.384	21.256	21.244	21.281	21.416	21.353
0.25514	0.28505	0.25893	0.14072	0.25902	0.24159	4.6381	4.7847	4.7927	4.8983	4.9662	4.9394	10.833	10.578	10.177	10.122	10.226	10.372	21.448	21.333	21.309	21.355	21.479	21.388
0.243	0.27682	0.25074	0.13752	0.2496	0.23227	4.6229	4.778	4.7836	4.8838	4.9372	4.9357	10.839	10.575	10.157	10.105	10.231	10.371	21.463	21.331	21.302	21.355	21.498	21.452
0.24532	0.26115	0.24065	0.13014	0.24612	0.23124	4.6625	4.8189	4.8213	4.9066	4.9718	4.9532	10.877	10.622	10.225	10.174	10.282	10.418	21.571	21.443	21.409	21.465	21.598	21.525
0.23071	0.26571	0.2358	0.12007	0.23447	0.21896	4.6411	4.8035	4.8135	4.9159	4.9837	4.9417	10.909	10.647	10.242	10.186	10.28	10.418	21.591	21.477	21.45	21.442	21.587	21.523
0.22368	0.26123	0.23309	0.11661	0.23382	0.20981	4.6425	4.8044	4.8097	4.8986	4.9679	4.9007	10.832	10.592	10.198	10.144	10.278	10.38	21.614	21.481	21.472	21.516	21.634	21.574
0.21447	0.25175	0.22344	0.10634	0.22505	0.2056	4.6429	4.7826	4.7833	4.8886	4.9618	4.9134	10.911	10.64	10.236	10.21	10.234	10.335	21.57	21.491	21.458	21.522	21.664	21.531
0.19781	0.23957	0.20884	0.094272	0.21612	0.19485	4.6278	4.7901	4.7716	4.8941	4.9653	4.8918	10.916	10.665	10.254	10.207	10.312	10.412	21.685	21.534	21.536	21.573	21.707	21.569
0.19741	0.23996	0.21209	0.092823	0.20716	0.17371	4.5723	4.7591	4.783	4.8982	4.9589	4.9099	10.926	10.666	10.248	10.224	10.324	10.426	21.694	21.575	21.555	21.602	21.739	21.667
0.19185	0.23437	0.2032	0.079641	0.20102	0.1776	4.6068	4.7665	4.792	4.8981	4.9544	4.8828	10.917	10.658	10.238	10.208	10.311	10.434	21.677	21.555	21.557	21.612	21.754	21.677
0.18719	0.23548	0.20808	0.077631	0.19886	0.17691	4.6378	4.8086	4.8248	4.9187	4.9849	4.9095	10.886	10.663	10.19	10.2	10.309	10.44	21.722	21.585	21.599	21.573	21.745	21.691
0.18016	0.22782	0.19892	0.077516	0.19202	0.16787	4.6316	4.8018	4.8156	4.9101	4.9559	4.8802	10.922	10.678	10.262	10.234	10.347	10.462	21.753	21.603	21.583	21.645	21.769	21.691
0.17726	0.21923	0.19112	0.061092	0.1815	0.16154	4.6154	4.7956	4.8046	4.9156	4.9729	4.908	10.97	10.713	10.28	10.255	10.351	10.494	21.782	21.67	21.64	21.674	21.818	21.746
0.17241	0.22392	0.19769	0.07375	0.18737	0.16364	4.6239	4.7857	4.8012	4.9172	4.9832	4.9022	10.974	10.726	10.301	10.261	10.346	10.48	21.781	21.651	21.638	21.68	21.8	21.704
0.16752	0.21605	0.18745	0.062094	0.18232	0.15654	4.6241	4.7926	4.7934	4.9139	4.9513	4.8701	10.943	10.702	10.262	10.233	10.327	10.464	21.781	21.67	21.651	21.676	21.825	21.761
0.16031	0.20782	0.18303	0.055133	0.17621	0.15099	4.6089	4.7789	4.7729	4.888	4.9602	4.8981	10.964	10.704	10.258	10.241	10.32	10.48	21.758	21.651	21.634	21.678	21.821	21.763
0.16136	0.21038	0.18032	0.050823	0.17355	0.14762	4.5999	4.7864	4.8009	4.8945	4.9649	4.8794	10.959	10.69	10.26	10.266	10.327	10.467	21.803	21.669	21.642	21.667	21.801	21.717
0.15519	0.20392	0.17461	0.047177	0.16707	0.14033	4.6055	4.7959	4.8086	4.9087	4.9721	4.8924	10.96	10.705	10.265	10.255	10.308	10.46	21.794	21.689	21.672	21.701	21.842	21.775
0.15573	0.20473	0.17902	0.052863	0.16959	0.14065	4.6143	4.7978	4.7991	4.9171	4.9725	4.8965	10.987	10.726	10.288	10.269	10.329	10.492	21.848	21.731	21.662	21.687	21.855	21.762
0.15061	0.20252	0.17662	0.04377	0.16157	0.13826	4.6185	4.8013	4.8177	4.9347	4.983	4.9089	11.009	10.74	10.285	10.285	10.339	10.51	21.853	21.744	21.725	21.762	21.89	21.818
0.14609	0.19801	0.17261	0.043505	0.16365	0.13421	4.5819	4.7734	4.7997	4.9115	4.9804	4.9067	10.983	10.729	10.278	10.261	10.318	10.501	21.844	21.71	21.721	21.7	21.876	21.798
0.14702	0.19697	0.16826	0.043117	0.16231	0.13489	4.6278	4.805	4.8163	4.9241	4.9781	4.87	10.976	10.664	10.229	10.217	10.282	10.443	21.836	21.724	21.733	21.77	21.783	21.744
0.14223	0.19288	0.16461	0.035183	0.15546	0.12695	4.609	4.7942	4.8164	4.9283	4.9819	4.9005	11.017	10.748	10.294	10.279	10.342	10.503	21.881	21.744	21.723	21.748	21.908	21.821
0.139	0.18855	0.16371	0.033721	0.154	0.12459	4.6188	4.8022	4.8174	4.9083	4.9716	4.8816	11.005	10.747	10.27	10.275	10.323	10.475	21.864	21.716	21.67	21.71	21.854	21.787
0.1271	0.17792	0.15529	0.026803	0.14817	0.11674	4.6014	4.7868	4.8097	4.9163	4.9772	4.8953	11.018	10.766	10.297	10.298	10.334	10.498	21.901	21.781	21.753	21.794	21.926	21.84
0.13025	0.18499	0.15824	0.027038	0.14804	0.11925	4.6179	4.7961	4.8046	4.9185	4.9716	4.8774	11.021	10.758	10.288	10.296	10.327	10.5	21.911	21.769	21.765	21.791	21.941	21.844
0.12852	0.18352	0.15354	0.022699	0.14408	0.1139	4.6202	4.7832	4.8079	4.9187	4.9732	4.8918	11.023	10.759	10.245	10.252	10.305	10.485	21.888	21.764	21.701	21.713	21.892	21.834
0.13244	0.18565	0.15641	0.0095	0.12998	0.097949	4.6021	4.7847	4.8026	4.9126	4.961	4.8825	10.998	10.724	10.276	10.306	10.337	10.525	21.924	21.81	21.787	21.813	21.973	21.911
0.12583	0.17911	0.15525	0.020339	0.14105	0.1106	4.6237	4.769	4.8095	4.9225	4.9853	4.9061	11.058	10.78	10.296	10.303	10.338	10.529	21.975	21.823	21.808	21.837	21.978	21.902
0.13114	0.18292	0.1585	0.02414	0.13782	0.10981	4.628	4.8088	4.8325	4.9427	4.9937	4.9185	11.063	10.806	10.28	10.325	10.349	10.547	21.968	21.844	21.82	21.868	22.021	21.951
0.12353	0.18035	0.15246	0.017686	0.13747	0.1052	4.604	4.7945	4.8207	4.9328	4.9736	4.9078	11.064	10.801	10.313	10.339	10.335	10.549	21.988	21.866	21.832	21.857	22.005	21.948
0.12256	0.17576	0.15008	0.017906	0.13361	0.09773	4.6227	4.7947	4.8267	4.9075	4.974	4.9051	11.063	10.793	10.285	10.298	10.32	10.517	21.975	21.848	21.836	21.868	22.02	21.967
0.12693	0.18026	0.15062	0.02029	0.13927	0.10076	4.6331	4.7983	4.8383	4.9429	4.999	4.9173	11.092	10.823	10.319	10.363	10.366	10.563	22.013	21.887	21.873	21.915	22.073	21.994
0.12403	0.17549	0.15031	0.017666	0.13509	0.10312	4.6327	4.812	4.8314	4.9435	5.0027	4.8917	11.096	10.833	10.303	10.327	10.345	10.523	22.042	21.87	21.867	21.899	22.039	21.98
0.12183	0.17567	0.1492	0.013887	0.13368	0.099491	4.6348	4.8228	4.8431	4.9628	5.005	4.9254	11.109	10.84	10.327	10.38	10.364	10.579	22.074	21.923	21.894	21.934	22.099	21.995
0.11127	0.16655	0.14338	0.00893	0.13282	0.10012	4.6184	4.7662	4.8025	4.9252	4.9875	4.9242	11.089	10.831	10.306	10.363	10.333	10.578	22.05	21.899	21.884	21.919	22.095	22.049
0.11961	0.1744	0.1476	0.010766	0.12771	0.095269	4.6324	4.8243	4.8441	4.9418	5.0027	4.926	11.116	10.855	10.322	10.351	10.352	10.583	22.098	21.939	21.951	21.937	22.095	22.045
0.10974	0.16542	0.13922	0.0047583	0.12535	0.0951	4.6362	4.8202	4.8476	4.9504	4.9695	4.9099	11.1	10.839	10.305	10.385	10.33	10.551	22.064	21.928	21.893	21.937	22.104	22.055
0.11449	0.1652	0.14106	0.0072857	0.10834	0.084545	4.6036	4.7809	4.8082	4.9144	4.9772	4.8955	11.08	10.824	10.277	10.357	10.322	10.539	22.028	21.898	21.865	21.896	22.077	22.017
0.11474	0.16734	0.14187	0.0029223	0.11886	0.077109	4.5981	4.792	4.8302	4.9338	4.9966	4.8508	11.014	10.766	10.221	10.336	10.272	10.551	22.04	21.927	21.862	21.895	22.056	22.026
0.11243	0.16266	0.13587	-0.0018337	0.11999	0.088065	4.6299	4.8155	4.838	4.9159	4.9915	4.9032	11.099	10.842	10.271	10.385	10.322	10.557	22.086	21.868	21.839	21.831	21.99	21.903
0.10937	0.16494	0.13358	-0.0045667	0.11342	0.080135	4.6159	4.7869	4.7985	4.9231	4.9731	4.8985	11.088	10.822	10.26	10.375	10.319	10.569	22.055	21.891	21.898	21.928	22.087	22.02
0.1098	0.16493	0.13791	-0.002383	0.12081	0.08491	4.6427	4.8164	4.825	4.9285	4.9848	4.9001	11.106	10.848	10.265	10.386	10.326	10.554	22.065	21.924	21.922	21.945	22.091	22.035
0.10793	0.16242	0.13294	-0.0010147	0.12017	0.085731	4.6101	4.778	4.8079	4.9269	4.9919	4.9109	11.114	10.848	10.255	10.376	10.322	10.539	22.097	21.944	21.944	21.982	22.143	22.085
0.10818	0.15764	0.13158	-0.003875	0.11697	0.083658	4.63	4.8141	4.8412	4.9388	4.9992	4.9117	11.121	10.855	10.257	10.391	10.357	10.583	22.125	21.99	21.965	21.971	22.152	22.102
0.10961	0.16259	0.13555	-0.0035677	0.11515	0.083177	4.6403	4.8271	4.8456	4.9574	5.0053	4.9129	11.143	10.88	10.24	10.403	10.34	10.593	22.101	21.98	21.958	21.946	22.132	22.087
0.099984	0.14593	0.12368	-0.011277	0.11363	0.079106	4.6206	4.8148	4.8494	4.9568	5.0148	4.9237	11.148	10.886	10.275	10.419	10.351	10.593	22.136	21.991	21.957	21.969	22.174	22.088
0.10917	0.16297	0.13423	-0.000841	0.11973	0.086772	4.6507	4.8413	4.8654	4.9754	5.0231	4.9376	11.167	10.892	10.236	10.42	10.34	10.671	22.183	22.031	22.001	22.029	22.187	22.123
0.10351	0.1585	0.1298	-0.0065037	0.11433	0.080257	4.6407	4.8227	4.8464	4.9599	4.9728	4.9236	11.113	10.84	10.187	10.411	10.326	10.656	22.167	22.03	21.966	21.99	22.155	22.104
0.10016	0.15655	0.12493	-0.010986	0.11166	0.076271	4.6401	4.8301	4.8461	4.9578	5.0005	4.9316	11.161	10.901	10.219	10.409	10.325	10.672	22.198	22.061	22.031	22.045	22.211	22.172
0.10499	0.15822	0.13171	-0.0070017	0.11328	0.080409	4.6492	4.8298	4.8504	4.9615	5.015	4.937	11.153	10.895	10.199	10.416	10.306	10.68	22.205	22.079	22.053	22.051	22.237	22.175
0.097225	0.14784	0.11969	-0.021936	0.099811	0.067918	4.6039	4.7989	4.8054	4.9033	4.9393	4.9012	11.099	10.844	10.141	10.394	10.314	10.663	22.189	22.061	22.024	22.034	22.225	22.064
0.097882	0.15113	0.12418	-0.017289	0.105	0.073131	4.632	4.8245	4.8503	4.9604	5.0098	4.9151	11.153	10.886	10.158	10.403	10.331	10.64	22.164	22.046	22.037	22.041	22.146	22.112
0.095586	0.15037	0.1226	-0.014951	0.10458	0.073365	4.6441	4.8269	4.8559	4.9644	4.9985	4.9075	11.146	10.897	10.201	10.427	10.339	10.655	22.193	22.048	22.023	22.011	22.195	22.137
