# Supplementary material for: A 3D-Printed Oxygen Control Insert for a 24-Well Plate
Source: PLoS One. 2015 Sep 11;10(9):e0137631. doi: 10.1371/journal.pone.0137631 (PMC4567345; doi:10.1371/journal.pone.0137631)
Supplement: S1 Dataset — This dataset consists of intensity values of the oxygen sensors as well as the analyzed oxygen values. (ZIP) [file pone.0137631.s001.zip › oxygen_characterization_data/average.m]

clear
%N1 = csvread('analyzed-oxygen-values-150805.csv');
%N2 = csvread('analyzed-oxygen-values-150807.csv');
%N3 = csvread('analyzed-oxygen-values-150808.csv');

A = zeros(73,24,3);
A(:,:,1)= csvread('analyzed-oxygen-values-150805.csv');
A(:,:,2)= csvread('analyzed-oxygen-values-150807.csv');
A(:,:,3)= csvread('analyzed-oxygen-values-150812.csv');
ave = mean(A,3);
csvwrite('average.csv',ave)
S = std(A,0,3);
csvwrite('std.csv',S)
plot(ave)
%errorbar(ave,S)
