# Supplementary material for: A 3D-Printed Oxygen Control Insert for a 24-Well Plate
Source: PLoS One. 2015 Sep 11;10(9):e0137631. doi: 10.1371/journal.pone.0137631 (PMC4567345; doi:10.1371/journal.pone.0137631)
Supplement: S2 Dataset — This dataset consists of quantitative real-time PCR for genes VEGFA and B2M. (XLSX) [file pone.0137631.s002.xlsx]

## Sheet: Sheet1
Condition	B2M	VEGF	2^(delta ct)			Normalized			B2M	VEGF	2^(delta ct)			Normalized			B2M	VEGF	2^(delta ct)			Normalized
21_1_1	23.6326	28.7496	0.0288167			1.00154		21_2_1	23.9604	28.7783	0.0354546			1.23225		21_4_1	21.9957	27.7158	0.0189708			0.659342
21_1_2	23.7012	28.9	0.0272272			0.946301	1.07328	21_2_2	23.8351	28.9154	0.0295579			1.0273		21_4_2	22.3416	28.0162	0.0195784			0.68046
21_1_3	23.9487	28.9526	0.0311654			1.08317		21_2_3	23.9137	28.6963	0.0363326			1.26276	1.20326	21_4_3	22.3131	27.8226	0.021952			0.762956	0.735675
21_1_4	24.052	28.9373	0.0338346			1.17594		21_2_4	23.6818	28.6467	0.0320211			1.11291		21_4_4	22.1598	27.6414	0.0223801			0.777835
21_1_5	23.6453	28.551	0.0333598			1.15944		21_2_5	24.1784	28.9396	0.0368762			1.28166		21_4_5	22.3822	27.8435	0.0226993			0.78893
21_1_6	23.9726	27.1022	0.114261					21_2_6	23.8736	28.6113	0.0374805			1.30266		21_4_6	22.409	27.9538	0.0214217			0.744525
0_1_1	23.8927	28.2127	0.0500657			1.74007		0_2_1	24.1506	28.1807	0.0612066			2.12728		0_4_1	22.397	25.98	0.0834468			2.90025
0_1_2	24.0182	28.6313	0.0408595			1.4201		0_2_2	24.2757	28.2923	0.0617845			2.14736		0_4_2	22.007	25.633	0.0809963			2.81508
0_1_3	25.3701	29.4445	0.0593564			2.06297	2.30992	0_2_3	24.2461	28.2806	0.0610218			2.12085	2.03516	0_4_3	22.512	25.9176	0.0943621			3.27962	2.9793
0_1_4	24.9985	29.6073	0.0409844			1.42444		0_2_4	24.0344	28.3038	0.0518543			1.80223		0_4_4	22.5738	26.1068	0.0863874			3.00245
0_1_5	25.8654	29.9795	0.0577465			2.00702		0_2_5	23.9897	28.2166	0.0534033			1.85607		0_4_5	22.2234	25.7342	0.0877318			3.04918
0_1_6	26.4315	29.1708	0.149758			5.20493		0_2_6	24.0932	28.1033	0.0620666			2.15717		0_4_6	22.3037	25.9225	0.0814025			2.8292
10_1_1	23.7997	29.035	0.0265473			0.92267		10_2_1	24.4043	28.9366	0.0432167			1.50203		10_4_1	22.2708	27.9038	0.0201506			0.70035
10_1_2	23.8833	29.1548	0.0258901			0.899827		10_2_2	24.2448	28.9488	0.0383673			1.33348		10_4_2	22.3924	27.7955	0.0236332			0.821387
10_1_3	24.5221	29.5177	0.0313458			1.08945		10_2_3	24.8043	29.5027	0.0385142			1.33859	1.43238	10_4_3	22.2919	27.6756	0.0239515			0.83245
10_1_4	23.9855	28.9827	0.0313094			1.08818	1.04866	10_2_4	24.4124	29.0247	0.0408861			1.42102		10_4_4	22.3827	27.9501	0.0210889			0.73296	0.85672
10_1_5	23.8616	28.7667	0.0333751			1.15997		10_2_5	24.7806	29.2756	0.0443483			1.54136		10_4_5	22.3749	27.7504	0.0240876			0.837183
10_1_6	23.8424	28.7828	0.0325669			1.13189		10_2_6	24.0881	28.6635	0.0419446			1.45781		10_4_6	24.5961	29.4331	0.0349868			1.21599
5_1_1	23.9409	28.7994	0.0344709			1.19806		5_2_1	24.1822	28.623	0.0460439			1.60029		5_4_1	21.8755	27.1486	0.0258598			0.898775
5_1_2	23.9714	28.9098	0.0326127			1.13348		5_2_2	24.5782	29.1204	0.0429183			1.49165		5_4_2	22.3947	27.4424	0.0302335			1.05078
5_1_3	24.0487	28.9617	0.0331922			1.15362		5_2_3	24.3369	28.8388	0.0441342			1.53391	1.55266	5_4_3	22.405	27.3867	0.0316483			1.09996
5_1_4	23.8779	28.9151	0.0304548			1.05848	1.18245	5_2_4	24.1345	28.6004	0.0452503			1.5727		5_4_4	22.4324	27.4793	0.0302504			1.05137	1.10767
5_1_5	23.9424	28.8095	0.0342652			1.19091		5_2_5	24.0718	28.958	0.033816			1.1753		5_4_5	22.6889	27.4157	0.0377647			1.31254
5_1_6	24.342	29.0174	0.0391351			1.36017		5_2_6	24.085	28.2466	0.0558782			1.94208		5_4_6	22.5896	27.407	0.0354647			1.2326
